# Supplementary material for: Dietary risk factors for colorectal cancer in Uganda: a case-control study
Source: BMC Nutr. 2024 Jun 19;10:88. doi: 10.1186/s40795-024-00894-2 (PMC11186163; doi:10.1186/s40795-024-00894-2)
Supplement: Supplementary file 1 — Supplementary Material 1 [file 40795_2024_894_MOESM1_ESM.xlsx]

## Sheet: Sheet1
Supplementary Table S1		S1 - Dataset
Status	id	age	sex	residence_2	group_id	ID_type_control	weightkgs	heightcm	bmi	roastchicken	friedchicken	boiledchicken	boiledbeef	roastlamb	friedpork	roastpork	age_grp	smoke_status	alcohol_stat	grp_newbmi	cassava	millet	beans	rice	maize	matooke	sorghum	cabbage	potatoes	spinach	greenpeppers	banana	watermellon	oranges	mangoes	cas
0	128b	20	Female	Rural	128	b	60	164	22.31	Never	1x a week	1x a week	1x a week	Never	Never	Never	20-39	Never Smoked	Never	>=30.00	3	3	3	3	0	3	0	0	3	0	2	3	1	0	0	Some Cassava
0	052a	45	Male	Rural	52	a	84	168	29.76	1x a week	Never	Never	Never	Never	Never	Never	40-59	Never Smoked	Never	<25.00	0	0	2	1	2	3	0	0	0	2	0	2	0	1	3	Never
0	057a	18	Male	Rural	57	a	84	172	28.39	Never	Never	Never	4+ x a week	Never	Never	Never	<20yrs	Current Smokers	Current	<25.00	1	0	3	1	1	3	0	2	0	0	2	3	2	1	1	Some Cassava
0	013b	60	Female	Rural	13	b	60	152	25.97	2-3x a week	Never	Never	2-3x a week	Never	Never	Never	60+	Never Smoked	Never	<25.00	2	0	2	3	1	2	0	1	2	2	2	3	2	2	0	Some Cassava
0	117a	33	Male	Rural	117	a	68	175	22.2	1x a week	1x a week	1x a week	4+ x a week	Never	Never	Never	20-39	Never Smoked	Never	25-29.9	2	0	3	3	2	3	0	3	0	3	3	3	1	0	1	Some Cassava
0	094a	90	Female	Rural	94	a	72	174	23.78	1x a week	Never	1x a week	1x a week	Never	Never	Never	60+	Never Smoked	Never	<25.00	3	0	2	2	2	1	0	2	2	0	0	1	1	1	3	Some Cassava
0	070a	84	Female	Rural	70	a	48	135	26.34	Never	Never	Never	Never	Never	Never	Never	60+	Never Smoked	Never	<25.00	2	3	3	1	0	3	3	2	1	0	3	3	1	0	3	Some Cassava
0	080b	66	Female	Rural	80	b	42	164	15.62	Never	Never	Never	1x a week	Never	Never	Never	60+	Never Smoked	Never	<25.00	2	0	2	3	3	0	0	1	1	0	2	3	1	0	1	Some Cassava
0	037a	70	Female	Rural	37	a	70	131	40.79	1x a week	Never	1x a week	1x a week	Never	Never	Never	60+	Never Smoked	Never	<25.00	2	1	1	1	2	2	0	3	2	0	2	3	2	1	3	Some Cassava
0	002a	32	Male	Rural	2	a	65	171	22.23	Never	Never	1x a week	1x a week	Never	Never	Never	20-39	Never Smoked	Never	<25.00	2	3	3	1	1	2	3	2	2	0	2	1	2	1	3	Some Cassava
0	080a	75	Female	Rural	80	a	64	143	31.3	Never	Never	1x a week	1x a week	Never	1x a week	Never	60+	Never Smoked	Never	<25.00	3	1	2	2	1	3	1	3	2	0	3	2	2	0	3	Some Cassava
0	084b	65	Female	Rural	84	b	45	176	14.53	2-3x a week	4+ x a week	2-3x a week	4+ x a week	4+ x a week	2-3x a week	2-3x a week	60+	Never Smoked	Never	<25.00	3	0	1	3	2	3	1	1	3	2	3	3	1	1	2	Some Cassava
0	122b	53	Female	Urban	122	b	77	170	26.64	1x a week	Never	1x a week	2-3x a week	Never	Never	Never	40-59	Never Smoked	Never	>=30.00	3	0	2	0	0	3	3	1	1	0	2	1	0	0	2	Some Cassava
0	085a	80	Female	Rural	85	a	82	172	27.72	1x a week	Never	Never	Never	Never	2-3x a week	Never	60+	Never Smoked	Never	<25.00	2	3	1	2	2	1	0	2	2	0	0	3	2	1	0	Some Cassava
0	086a	45	Female	Rural	86	a	66	152	28.57	Never	Never	4+ x a week	2-3x a week	Never	Never	Never	40-59	Never Smoked	Never	<25.00	3	0	3	0	1	3	0	0	1	0	0	0	0	1	2	Some Cassava
0	047b	42	Male	Rural	47	b	53.1	173	17.74	1x a week	Never	Never	Never	Never	Never	Never	40-59	Never Smoked	Never	<25.00	3	3	3	1	3	3	0	1	2	2	1	2	1	0	3	Some Cassava
0	087a	47	Male	Rural	87	a	78	182	23.55	Never	Never	Never	Never	Never	Never	Never	40-59	Never Smoked	Never	<25.00	0	3	3	1	1	3	1	3	3	0	3	2	2	3	3	Never
0	044a	63	Male	Rural	44	a	52	170	17.99	Never	Never	Never	1x a week	Never	Never	Never	60+	Never Smoked	Never	<25.00	3	1	3	1	3	3	0	3	2	0	1	3	2	0	0	Some Cassava
0	003b	65	Female	Urban	3	b	40	151	17.54	Never	Never	Never	Never	Never	Never	Never	60+	Never Smoked	Past	<25.00	2	0	1	2	3	3	0	1	1	1	2	1	0	1	3	Some Cassava
0	040a	79	Female	Rural	40	a	65	171	22.23	2-3x a week	Never	1x a week	1x a week	Never	1x a week	Never	60+	Never Smoked	Never	<25.00	0	3	3	3	1	3	0	0	3	3	2	2	0	1	1	Never
0	060a	64	Male	Rural	60	a	87	171	29.75	Never	Never	1x a week	1x a week	Never	Never	Never	60+	Never Smoked	Current	<25.00	2	0	3	1	0	3	0	2	2	3	3	3	0	1	3	Some Cassava
0	033b	52	Male	Rural	33	b	67	173	22.39	Never	Never	1x a week	4+ x a week	Never	Never	Never	40-59	Never Smoked	Never	<25.00	3	3	0	0	1	3	0	1	1	1	2	3	2	0	2	Some Cassava
0	027a	56	Female	Rural	27	a	56	170	19.38	Never	Never	1x a week	Never	Never	Never	Never	40-59	Never Smoked	Never	<25.00	2	2	3	3	2	1	0	2	2	0	2	2	2	0	1	Some Cassava
0	122a	48	Female	Rural	122	a	75	174	24.77	Never	Never	Never	2-3x a week	Never	Never	Never	40-59	Never Smoked	Never	>=30.00	2	0	3	3	0	3	0	1	2	3	0	1	2	0	1	Some Cassava
0	031a	28	Female	Rural	31	a	55	155	22.89	1x a week	1x a week	1x a week	1x a week	Never	1x a week	Never	20-39	Never Smoked	Never	<25.00	3	3	2	2	1	3	0	3	3	0	3	0	0	1	3	Some Cassava
0	106b	48	Female	Rural	106	b	76	171	25.99	Never	Never	1x a week	2-3x a week	Never	Never	Never	40-59	Never Smoked	Never	25-29.9	1	2	2	3	3	3	2	3	0	3	2	1	1	0	2	Some Cassava
0	095a	47	Male	Rural	95	a	50	145	23.78	Never	Never	Never	Never	Never	1x a week	Never	40-59	Never Smoked	Never	<25.00	0	1	1	0	1	3	0	3	1	3	3	2	1	3	1	Never
0	063b	19	Male	Rural	63	b	62	175	20.24	1x a week	1x a week	Never	1x a week	Never	Never	1x a week	<20yrs	Never Smoked	Never	<25.00	3	0	3	3	3	3	0	1	0	3	3	2	3	3	0	Some Cassava
0	119b	36	Male	Rural	119	b	70	170	24.22	2-3x a week	Never	1x a week	2-3x a week	Never	Never	Never	20-39	Never Smoked	Never	>=30.00	0	3	1	3	1	3	0	1	0	2	2	3	1	0	1	Never
0	098a	38	Male	Rural	98	a	41	150	18.22	Never	1x a week	Never	1x a week	Never	Never	Never	20-39	Never Smoked	Never	25-29.9	0	3	2	2	1	3	1	0	2	0	3	1	0	1	3	Never
0	098b	40	Male	Urban	98	b	52	170	17.99	1x a week	Never	1x a week	1x a week	Never	1x a week	Never	40-59	Current Smokers	Current	25-29.9	2	2	1	3	3	3	1	3	3	2	1	1	1	0	2	Some Cassava
0	099a	46	Male	Rural	99	a	50	170	17.3	1x a week	Never	1x a week	2-3x a week	Never	1x a week	Never	40-59	Never Smoked	Never	25-29.9	3	1	3	0	3	3	0	2	1	1	0	3	2	1	1	Some Cassava
0	049b	67	Female	Rural	49	b	86	171	29.41	Never	Never	Never	1x a week	Never	Never	Never	60+	Never Smoked	Never	<25.00	2	0	3	2	2	3	0	2	3	0	2	3	0	0	1	Some Cassava
0	039b	42	Female	Rural	39	b	45	126	28.34	Never	Never	Never	1x a week	Never	Never	Never	40-59	Never Smoked	Never	<25.00	1	2	2	2	1	2	0	1	2	1	3	3	3	3	1	Some Cassava
0	100a	55	Female	Rural	100	a	66	155	27.47	1x a week	1x a week	1x a week	2-3x a week	Never	Never	Never	40-59	Never Smoked	Never	25-29.9	2	3	1	3	2	3	0	3	2	0	0	2	0	0	3	Some Cassava
0	035b	69	Female	Rural	35	b	92.8	169	32.49	Never	Never	Never	1x a week	Never	Never	Never	60+	Never Smoked	Never	<25.00	3	2	3	2	3	3	2	3	3	0	1	1	3	2	3	Some Cassava
0	018b	51	Female	Urban	18	b	45	125	28.8	Never	Never	Never	Never	Never	Never	Never	40-59	Never Smoked	Never	<25.00	0	3	2	3	1	0	2	1	1	1	2	1	2	1	2	Never
0	061a	56	Male	Rural	61	a	78	174	25.76	Never	Never	Never	Never	Never	1x a week	Never	40-59	Past Smokers	Never	<25.00	1	3	2	1	2	2	0	1	3	2	0	3	1	3	0	Some Cassava
0	029a	65	Male	Rural	29	a	84	178	26.51	1x a week	1x a week	1x a week	1x a week	Never	1x a week	Never	60+	Never Smoked	Never	<25.00	1	1	3	1	3	2	0	2	2	3	0	1	2	1	3	Some Cassava
0	092a	60	Female	Rural	92	a	55	145	26.16	1x a week	Never	1x a week	1x a week	1x a week	Never	Never	60+	Never Smoked	Never	<25.00	2	1	3	1	1	3	1	2	3	1	3	1	0	1	3	Some Cassava
0	021a	55	Male	Rural	21	a	72	174	23.78	Never	Never	Never	Never	Never	Never	Never	40-59	Never Smoked	Never	<25.00	2	2	3	1	1	2	0	3	3	0	3	3	0	1	3	Some Cassava
0	017b	81	Male	Rural	17	b	85	163	31.99	Never	Never	Never	2-3x a week	Never	1x a week	Never	60+	Never Smoked	Never	<25.00	2	1	3	1	3	3	0	1	2	0	1	0	1	0	2	Some Cassava
0	120a	30	Female	Urban	120	a	67	176	21.63	4+ x a week	2-3x a week	1x a week	1x a week	1x a week	1x a week	1x a week	20-39	Never Smoked	Never	>=30.00	1	1	2	3	1	3	1	1	2	0	3	1	2	1	3	Some Cassava
0	078b	50	Male	Rural	78	b	45	173	15.04	4+ x a week	1x a week	1x a week	2-3x a week	Never	1x a week	1x a week	40-59	Past Smokers	Never	<25.00	0	0	2	3	2	2	0	2	1	2	3	3	1	0	1	Never
0	058a	62	Female	Urban	58	a	86	159	34.02	1x a week	1x a week	1x a week	1x a week	Never	Never	Never	60+	Never Smoked	Never	<25.00	0	3	1	3	0	3	0	0	1	0	3	2	0	1	3	Never
0	076a	62	Female	Rural	76	a	73	174	24.11	Never	Never	Never	1x a week	Never	Never	1x a week	60+	Never Smoked	Never	<25.00	3	1	1	2	2	1	3	3	2	0	1	3	0	1	1	Some Cassava
0	127a	62	Male	Urban	127	a	56	174	18.5	Never	Never	Never	Never	Never	Never	Never	60+	Never Smoked	Never	>=30.00	0	3	3	2	3	3	0	2	0	3	0	3	1	1	1	Never
0	115b	50	Male	Rural	115	b	57	173	19.05	1x a week	Never	Never	Never	1x a week	Never	Never	40-59	Never Smoked	Never	25-29.9	1	0	2	3	0	3	0	1	1	3	3	3	1	2	1	Some Cassava
0	082b	57	Female	Rural	82	b	94	155	39.13	Never	Never	Never	1x a week	Never	Never	Never	40-59	Never Smoked	Never	<25.00	0	3	2	3	3	3	0	1	2	1	1	3	0	3	0	Never
0	096b	68	Female	Rural	96	b	55	158	22.03	Never	Never	1x a week	1x a week	Never	Never	Never	60+	Never Smoked	Never	<25.00	3	2	3	2	3	2	0	1	1	2	3	3	3	1	1	Some Cassava
0	121b	23	Female	Rural	121	b	63	162	24.01	1x a week	1x a week	Never	Never	Never	Never	Never	20-39	Never Smoked	Never	>=30.00	2	3	3	3	1	3	0	1	1	2	2	3	1	1	1	Some Cassava
0	007a	38	Male	Urban	7	a	55	162.2	20.91	1x a week	1x a week	1x a week	2-3x a week	2-3x a week	2-3x a week	Never	20-39	Never Smoked	Past	<25.00	1	1	3	2	2	2	2	0	2	2	3	2	1	1	0	Some Cassava
0	109b	66	Female	Rural	109	b	86	162	32.77	Never	Never	Never	1x a week	Never	Never	Never	60+	Never Smoked	Never	25-29.9	1	2	3	2	1	3	0	1	1	3	3	1	1	0	2	Some Cassava
0	081b	35	Male	Rural	81	b	68	169	23.81	Never	Never	Never	1x a week	Never	4+ x a week	4+ x a week	20-39	Never Smoked	Never	<25.00	3	2	3	3	0	3	0	2	3	2	3	2	0	1	2	Some Cassava
0	110a	80	Male	Rural	110	a	82	170	28.37	1x a week	Never	4+ x a week	4+ x a week	1x a week	Never	Never	60+	Never Smoked	Never	25-29.9	2	1	3	2	3	2	0	1	3	0	0	2	0	0	3	Some Cassava
0	097b	59	Male	Rural	97	b	50	145	23.78	Never	Never	Never	1x a week	Never	1x a week	1x a week	40-59	Never Smoked	Never	25-29.9	0	0	2	3	1	3	0	1	0	3	2	1	0	3	1	Never
0	050b	25	Female	Rural	50	b	89	176	28.73	1x a week	1x a week	1x a week	1x a week	Never	Never	Never	20-39	Never Smoked	Never	<25.00	3	3	2	3	3	0	0	1	1	2	3	3	1	2	2	Some Cassava
0	111a	65	Female	Urban	111	a	79	173	26.4	1x a week	Never	1x a week	1x a week	Never	1x a week	1x a week	60+	Never Smoked	Never	25-29.9	3	0	3	3	2	3	0	2	2	0	3	1	2	1	1	Some Cassava
0	006a	38	Female	Rural	6	a	75	174	24.77	Never	Never	1x a week	1x a week	Never	Never	Never	20-39	Current Smokers	Past	<25.00	0	3	3	0	2	3	0	2	3	0	2	3	2	1	1	Never
0	030b	57	Male	Rural	30	b	75	176	24.21	1x a week	1x a week	1x a week	2-3x a week	Never	2-3x a week	2-3x a week	40-59	Never Smoked	Never	<25.00	3	3	0	2	3	3	0	1	3	2	3	1	0	0	2	Some Cassava
0	112b	23	Female	Rural	112	b	84	175	27.43	4+ x a week	Never	2-3x a week	Never	Never	Never	Never	20-39	Never Smoked	Never	25-29.9	1	3	1	3	0	3	1	3	0	2	2	3	1	2	2	Some Cassava
0	108b	40	Female	Rural	108	b	82	176	26.47	4+ x a week	Never	1x a week	1x a week	Never	Never	Never	40-59	Never Smoked	Never	25-29.9	3	0	2	3	3	3	0	3	3	2	2	3	3	3	1	Some Cassava
0	064a	70	Male	Rural	64	a	78	171	26.67	Never	Never	2-3x a week	2-3x a week	Never	Never	Never	60+	Never Smoked	Never	<25.00	1	0	3	1	1	3	0	0	2	0	3	3	2	1	3	Some Cassava
0	089a	58	Female	Urban	89	a	93	175	30.37	1x a week	Never	Never	Never	Never	Never	1x a week	40-59	Never Smoked	Never	<25.00	2	1	2	3	2	0	0	0	2	0	1	3	1	1	1	Some Cassava
0	113b	23	Female	Urban	113	b	80	172	27.04	2-3x a week	1x a week	Never	2-3x a week	Never	Never	Never	20-39	Never Smoked	Never	25-29.9	0	0	3	2	1	3	0	3	1	0	3	1	0	1	1	Never
0	092b	56	Female	Rural	92	b	75	175	24.49	1x a week	1x a week	1x a week	1x a week	Never	1x a week	Never	40-59	Never Smoked	Never	<25.00	1	0	2	2	0	3	0	1	3	2	1	3	1	0	1	Some Cassava
0	049a	72	Female	Rural	49	a	73	176	23.57	Never	Never	1x a week	1x a week	Never	Never	Never	60+	Past Smokers	Never	<25.00	1	0	3	1	2	3	0	2	1	3	1	3	0	0	3	Some Cassava
0	107b	60	Male	Rural	107	b	54	180	16.67	Never	Never	Never	Never	Never	Never	Never	60+	Never Smoked	Never	25-29.9	3	0	3	3	0	2	0	1	1	1	3	3	0	1	0	Some Cassava
0	010a	70	Female	Rural	10	a	45	156.5	18.37	Never	Never	Never	1x a week	Never	Never	Never	60+	Never Smoked	Never	<25.00	0	3	3	2	2	3	1	3	2	3	3	3	0	1	1	Never
0	116a	69	Male	Rural	116	a	60	174	19.82	Never	1x a week	1x a week	1x a week	1x a week	1x a week	Never	60+	Never Smoked	Never	25-29.9	2	1	2	1	1	2	1	1	2	1	0	0	0	1	0	Some Cassava
0	025b	58	Female	Rural	25	b	72	167	25.82	Never	Never	Never	1x a week	Never	Never	Never	40-59	Never Smoked	Never	<25.00	1	0	2	2	2	0	1	1	2	0	1	3	3	2	2	Some Cassava
0	023a	65	Female	Rural	23	a	76	164	28.26	1x a week	Never	1x a week	1x a week	Never	Never	Never	60+	Never Smoked	Never	<25.00	3	3	3	1	3	3	1	0	0	3	1	3	0	1	2	Some Cassava
0	100b	48	Female	Urban	100	b	84	155	34.96	1x a week	Never	Never	2-3x a week	Never	Never	Never	40-59	Never Smoked	Never	25-29.9	3	3	2	3	0	2	0	1	2	1	2	2	0	1	2	Some Cassava
0	118a	40	Male	Rural	118	a	81	176	26.15	2-3x a week	Never	1x a week	1x a week	Never	1x a week	1x a week	40-59	Current Smokers	Current	25-29.9	3	3	3	2	1	3	0	1	2	0	0	2	2	1	3	Some Cassava
0	061b	59	Male	Rural	61	b	49	176	15.82	2-3x a week	1x a week	1x a week	2-3x a week	Never	Never	Never	40-59	Never Smoked	Never	<25.00	3	0	3	1	2	3	0	1	2	3	1	2	1	0	1	Some Cassava
0	026a	64	Male	Rural	26	a	64	185	18.7	1x a week	1x a week	Never	Never	Never	Never	Never	60+	Never Smoked	Never	<25.00	1	3	2	1	1	3	3	3	3	2	3	3	0	1	1	Some Cassava
0	059a	71	Male	Rural	59	a	73	172	24.68	1x a week	Never	Never	1x a week	Never	1x a week	1x a week	60+	Never Smoked	Past	<25.00	3	1	3	2	1	3	0	3	2	0	1	2	2	0	1	Some Cassava
0	058b	56	Female	Rural	58	b	46	159	18.2	1x a week	Never	1x a week	1x a week	Never	Never	Never	40-59	Never Smoked	Never	<25.00	3	2	0	1	0	3	0	1	3	0	3	2	1	3	1	Some Cassava
0	016a	58	Female	Rural	16	a	51	120	35.42	Never	Never	Never	Never	Never	Never	Never	40-59	Never Smoked	Never	<25.00	3	0	3	3	1	3	1	0	3	0	0	1	0	1	1	Some Cassava
0	012b	42	Male	Rural	12	b	71	171	24.28	Never	Never	Never	1x a week	Never	Never	Never	40-59	Never Smoked	Never	<25.00	3	2	3	1	0	1	0	1	0	0	1	3	3	0	2	Some Cassava
0	046a	47	Male	Urban	46	a	55	171	18.81	Never	1x a week	Never	Never	Never	1x a week	Never	40-59	Never Smoked	Never	<25.00	1	0	0	2	2	3	3	0	1	0	0	2	1	3	2	Some Cassava
0	126b	50	Male	Rural	126	b	77	172	26.03	Never	1x a week	Never	1x a week	Never	Never	Never	40-59	Never Smoked	Never	>=30.00	3	3	3	2	1	3	1	3	1	0	2	1	1	3	2	Some Cassava
0	073a	74	Male	Rural	73	a	51	155	21.23	Never	1x a week	1x a week	1x a week	Never	4+ x a week	1x a week	60+	Never Smoked	Current	<25.00	0	3	2	3	1	3	0	2	0	0	2	2	2	1	0	Never
0	072b	67	Female	Rural	72	b	61	157	24.75	Never	Never	Never	1x a week	Never	Never	Never	60+	Never Smoked	Never	<25.00	3	1	2	2	2	2	0	1	1	2	1	1	1	2	0	Some Cassava
0	021b	61	Male	Rural	21	b	67	172	22.65	1x a week	Never	4+ x a week	Never	Never	Never	1x a week	60+	Never Smoked	Never	<25.00	2	0	3	3	2	2	0	2	2	1	3	2	0	3	1	Some Cassava
0	048a	56	Male	Urban	48	a	57.9	170	20.03	1x a week	Never	2-3x a week	2-3x a week	Never	Never	1x a week	40-59	Never Smoked	Never	<25.00	3	3	3	1	0	3	0	1	0	0	3	2	2	1	3	Some Cassava
0	093a	52	Male	Rural	93	a	58	175	18.94	Never	1x a week	Never	Never	Never	Never	Never	40-59	Never Smoked	Never	<25.00	1	3	3	3	2	1	0	0	0	0	0	3	2	0	1	Some Cassava
0	126a	52	Male	Rural	126	a	61	166	22.14	Never	1x a week	1x a week	1x a week	Never	Never	Never	40-59	Never Smoked	Never	>=30.00	3	0	3	3	1	3	0	1	2	0	3	3	2	1	0	Some Cassava
0	088b	58	Female	Rural	88	b	41	157	16.63	Never	Never	1x a week	Never	Never	Never	Never	40-59	Never Smoked	Never	<25.00	0	3	3	3	3	3	0	1	3	0	1	3	1	0	1	Never
0	065a	20	Female	Rural	65	a	83	171	28.38	1x a week	Never	Never	Never	Never	Never	Never	20-39	Never Smoked	Never	<25.00	2	3	2	1	3	3	0	3	3	0	1	1	3	0	2	Some Cassava
0	128a	28	Female	Urban	128	a	75	163	28.23	Never	1x a week	Never	1x a week	Never	Never	Never	20-39	Never Smoked	Never	>=30.00	3	1	2	2	2	3	1	0	2	0	3	1	3	0	1	Some Cassava
0	099b	54	Male	Rural	99	b	61	176	19.69	1x a week	Never	Never	Never	Never	Never	Never	40-59	Never Smoked	Never	25-29.9	1	1	2	2	3	3	0	0	3	0	3	3	1	2	2	Some Cassava
0	097a	60	Male	Rural	97	a	78	174	25.76	1x a week	Never	1x a week	1x a week	1x a week	4+ x a week	1x a week	60+	Never Smoked	Never	25-29.9	2	0	3	1	0	2	0	2	3	0	0	3	1	1	1	Some Cassava
0	011a	70	Female	Urban	11	a	108	162	41.15	Never	1x a week	1x a week	Never	Never	2-3x a week	1x a week	60+	Never Smoked	Never	<25.00	1	1	2	1	1	3	0	2	3	1	2	2	1	2	1	Some Cassava
0	028b	48	Female	Rural	28	b	71	172	24	1x a week	Never	1x a week	1x a week	Never	2-3x a week	Never	40-59	Current Smokers	Never	<25.00	3	2	3	1	1	3	2	1	2	1	2	1	2	1	2	Some Cassava
0	091b	35	Female	Urban	91	b	79	160	30.86	Never	Never	Never	Never	Never	Never	Never	20-39	Never Smoked	Never	<25.00	3	0	1	3	1	2	0	1	2	3	3	2	0	2	1	Some Cassava
0	020b	49	Female	Rural	20	b	70	168	24.8	Never	2-3x a week	Never	Never	2-3x a week	2-3x a week	1x a week	40-59	Never Smoked	Never	<25.00	3	3	1	1	2	1	0	1	3	2	0	1	1	2	2	Some Cassava
0	113a	28	Female	Rural	113	a	72	152	31.16	4+ x a week	2-3x a week	Never	1x a week	Never	1x a week	Never	20-39	Never Smoked	Never	25-29.9	3	3	3	3	3	3	0	2	0	0	0	2	2	1	0	Some Cassava
0	125b	40	Male	Rural	125	b	68	171	23.26	Never	1x a week	1x a week	2-3x a week	Never	2-3x a week	1x a week	40-59	Never Smoked	Never	>=30.00	2	0	1	3	0	3	0	1	1	3	3	3	3	0	0	Some Cassava
0	111b	67	Female	Rural	111	b	72	171	24.62	Never	Never	Never	1x a week	Never	1x a week	Never	60+	Never Smoked	Never	25-29.9	2	0	3	3	3	3	0	1	1	0	3	3	1	0	2	Some Cassava
0	055b	15	Female	Rural	55	b	79	174	26.09	Never	Never	Never	1x a week	Never	Never	Never	<20yrs	Never Smoked	Never	<25.00	0	2	1	3	3	0	0	2	3	0	1	3	1	1	2	Never
0	127b	67	Male	Rural	127	b	75	175	24.49	4+ x a week	1x a week	1x a week	2-3x a week	1x a week	1x a week	2-3x a week	60+	Never Smoked	Never	>=30.00	1	0	2	3	3	3	0	1	0	3	3	3	0	1	1	Some Cassava
0	116b	65	Male	Urban	116	b	66	165	24.24	Never	1x a week	Never	2-3x a week	Never	1x a week	1x a week	60+	Never Smoked	Never	25-29.9	3	1	2	3	1	3	0	3	3	2	2	3	1	1	2	Some Cassava
0	076b	56	Female	Rural	76	b	70	171	23.94	1x a week	Never	Never	1x a week	Never	Never	Never	40-59	Never Smoked	Never	<25.00	1	3	2	2	2	1	0	3	2	2	3	2	0	0	2	Some Cassava
0	054a	40	Female	Rural	54	a	93	161	35.88	1x a week	1x a week	1x a week	1x a week	Never	1x a week	1x a week	40-59	Never Smoked	Never	<25.00	3	0	1	3	3	3	0	1	1	1	1	2	0	0	3	Some Cassava
0	052b	49	Male	Rural	52	b	51	164	18.96	1x a week	1x a week	1x a week	1x a week	1x a week	1x a week	1x a week	40-59	Never Smoked	Never	<25.00	3	3	3	3	0	2	0	3	2	0	3	3	3	0	1	Some Cassava
0	123b	71	Male	Rural	123	b	97	175	31.67	1x a week	Never	2-3x a week	2-3x a week	Never	Never	Never	60+	Never Smoked	Never	>=30.00	1	0	0	3	1	3	0	0	3	0	3	3	1	0	1	Some Cassava
0	103a	48	Male	Rural	103	a	70	150	31.11	1x a week	1x a week	Never	1x a week	Never	2-3x a week	Never	40-59	Never Smoked	Never	25-29.9	3	0	3	2	1	2	0	2	1	1	0	1	1	1	1	Some Cassava
0	119a	31	Male	Rural	119	a	50	165	18.37	1x a week	Never	1x a week	4+ x a week	Never	Never	Never	20-39	Past Smokers	Never	>=30.00	0	0	3	3	0	0	0	2	1	0	0	3	1	0	1	Never
0	084a	66	Female	Rural	84	a	70	172	23.66	Never	Never	1x a week	1x a week	Never	Never	Never	60+	Never Smoked	Never	<25.00	0	1	2	0	2	3	0	1	0	0	3	3	1	0	1	Never
0	018a	47	Female	Rural	18	a	81	176	26.15	Never	Never	Never	1x a week	Never	Never	Never	40-59	Never Smoked	Never	<25.00	2	3	0	2	1	3	0	2	0	0	1	2	3	1	1	Some Cassava
0	016b	62	Female	Rural	16	b	84	176	27.12	Never	Never	Never	1x a week	Never	Never	Never	60+	Never Smoked	Never	<25.00	3	0	2	0	2	0	0	1	3	0	3	2	1	2	1	Some Cassava
0	074b	48	Female	Rural	74	b	72	171	24.62	Never	Never	Never	1x a week	Never	Never	Never	40-59	Never Smoked	Never	<25.00	2	0	3	3	3	2	2	2	2	1	2	2	1	3	3	Some Cassava
0	064b	75	Male	Rural	64	b	79	170	27.34	Never	Never	Never	1x a week	Never	Never	Never	60+	Never Smoked	Never	<25.00	1	2	2	3	0	1	0	2	1	2	1	1	1	0	1	Some Cassava
0	005b	84	Male	Rural	5	b	71	172	24	Never	Never	Never	1x a week	Never	2-3x a week	2-3x a week	60+	Never Smoked	Never	<25.00	0	0	2	1	3	0	0	2	1	2	1	1	3	3	1	Never
0	045a	52	Female	Rural	45	a	44	120	30.56	Never	1x a week	Never	1x a week	Never	Never	Never	40-59	Never Smoked	Never	<25.00	2	3	1	1	1	1	0	2	3	2	2	3	0	1	3	Some Cassava
0	106a	47	Female	Rural	106	a	89	179	27.78	1x a week	1x a week	1x a week	1x a week	Never	Never	Never	40-59	Never Smoked	Never	25-29.9	0	1	3	3	2	0	0	1	3	0	0	0	1	1	1	Never
0	055a	22	Female	Rural	55	a	59	126	37.16	2-3x a week	1x a week	Never	Never	1x a week	Never	Never	20-39	Never Smoked	Never	<25.00	3	1	3	1	2	1	3	3	3	0	3	3	2	1	1	Some Cassava
0	124a	49	Male	Rural	124	a	54	175	17.63	Never	Never	Never	Never	Never	Never	Never	40-59	Never Smoked	Never	>=30.00	3	1	2	1	3	3	1	1	2	1	0	3	2	1	2	Some Cassava
0	007b	37	Male	Rural	7	b	61	115	46.12	1x a week	1x a week	1x a week	Never	Never	1x a week	1x a week	20-39	Current Smokers	Past	<25.00	3	2	3	3	3	1	0	1	2	0	3	3	1	2	2	Some Cassava
0	008b	47	Male	Rural	8	b	75	170	25.95	Never	1x a week	1x a week	1x a week	1x a week	1x a week	1x a week	40-59	Never Smoked	Never	<25.00	2	0	1	2	2	3	0	1	3	2	1	1	1	3	0	Some Cassava
0	082a	56	Female	Rural	82	a	89	174	29.4	1x a week	Never	Never	1x a week	Never	1x a week	Never	40-59	Never Smoked	Never	<25.00	1	3	3	3	1	3	0	0	3	0	1	3	1	1	1	Some Cassava
0	014b	69	Male	Rural	14	b	51	175	16.65	Never	Never	Never	2-3x a week	Never	1x a week	1x a week	60+	Never Smoked	Never	<25.00	1	0	1	2	3	3	0	1	1	0	1	1	1	3	3	Some Cassava
0	022a	65	Female	Rural	22	a	70	174	23.12	1x a week	Never	Never	1x a week	Never	Never	Never	60+	Never Smoked	Never	<25.00	1	1	2	2	2	3	0	2	2	2	2	2	2	0	1	Some Cassava
0	043b	44	Male	Rural	43	b	41.7	172	14.1	1x a week	1x a week	1x a week	1x a week	1x a week	1x a week	1x a week	40-59	Never Smoked	Never	<25.00	2	2	3	3	3	3	0	1	1	1	2	3	3	3	1	Some Cassava
0	083a	68	Female	Rural	83	a	78	174	25.76	4+ x a week	Never	1x a week	Never	Never	Never	Never	60+	Never Smoked	Never	<25.00	3	0	3	1	3	2	0	3	2	0	0	1	0	1	3	Some Cassava
0	107a	57	Male	Rural	107	a	60	150	26.67	2-3x a week	2-3x a week	2-3x a week	Never	1x a week	2-3x a week	2-3x a week	40-59	Never Smoked	Never	25-29.9	3	0	2	2	1	3	0	2	1	0	3	3	3	1	3	Some Cassava
0	114a	43	Female	Rural	114	a	51	171	17.44	1x a week	1x a week	1x a week	2-3x a week	Never	Never	Never	40-59	Never Smoked	Never	25-29.9	2	0	3	2	1	1	0	1	2	0	3	3	0	1	1	Some Cassava
0	117b	34	Male	Rural	117	b	78	170	26.99	Never	Never	Never	Never	Never	Never	Never	20-39	Never Smoked	Never	25-29.9	3	3	3	3	3	3	2	3	2	1	0	1	1	0	1	Some Cassava
0	044b	64	Male	Rural	44	b	79	171	27.02	Never	Never	Never	1x a week	Never	Never	Never	60+	Never Smoked	Never	<25.00	3	0	3	0	3	2	2	1	3	0	3	1	1	0	2	Some Cassava
0	004a	66	Male	Rural	4	a	67	167	24.02	Never	Never	1x a week	1x a week	Never	Never	Never	60+	Never Smoked	Never	<25.00	1	0	1	2	2	1	1	3	0	0	1	3	1	1	1	Some Cassava
0	125a	40	Male	Rural	125	a	68	180	20.99	Never	Never	Never	2-3x a week	Never	Never	Never	40-59	Never Smoked	Never	>=30.00	1	3	3	3	0	2	0	0	1	0	0	2	0	0	3	Some Cassava
0	026b	66	Male	Rural	26	b	65	165	23.88	Never	Never	1x a week	2-3x a week	Never	4+ x a week	4+ x a week	60+	Never Smoked	Never	<25.00	3	3	3	3	3	2	0	0	1	1	3	2	3	0	1	Some Cassava
0	046b	50	Male	Rural	46	b	58	168	20.55	Never	Never	Never	2-3x a week	Never	1x a week	Never	40-59	Current Smokers	Current	<25.00	3	2	3	3	2	3	0	1	3	0	0	3	3	2	2	Some Cassava
0	047a	47	Male	Rural	47	a	55	110	45.45	1x a week	Never	Never	1x a week	Never	Never	Never	40-59	Never Smoked	Never	<25.00	3	1	2	3	1	3	0	3	2	1	2	3	2	1	1	Some Cassava
0	085b	80	Female	Rural	85	b	74	173	24.73	Never	Never	Never	1x a week	Never	Never	Never	60+	Never Smoked	Never	<25.00	1	0	3	3	1	3	0	2	2	3	1	2	1	3	1	Some Cassava
0	032a	53	Male	Rural	32	a	86	178	27.14	1x a week	Never	Never	2-3x a week	Never	Never	Never	40-59	Never Smoked	Never	<25.00	2	0	1	3	2	2	0	2	0	0	2	3	2	0	1	Some Cassava
0	045b	53	Female	Rural	45	b	66	168	23.38	Never	Never	4+ x a week	2-3x a week	Never	1x a week	Never	40-59	Never Smoked	Current	<25.00	3	3	2	3	1	0	0	3	1	2	1	2	2	3	1	Some Cassava
0	004b	69	Male	Rural	4	b	65	170	22.49	Never	Never	Never	Never	Never	Never	Never	60+	Never Smoked	Never	<25.00	3	2	3	3	1	2	0	1	3	0	3	2	1	0	2	Some Cassava
0	011b	64	Female	Rural	11	b	80	171	27.36	Never	Never	1x a week	1x a week	Never	Never	Never	60+	Never Smoked	Never	<25.00	3	0	3	0	2	3	0	1	1	1	3	1	1	1	1	Some Cassava
0	043a	48	Male	Rural	43	a	81	174	26.75	1x a week	1x a week	Never	Never	Never	1x a week	1x a week	40-59	Never Smoked	Past	<25.00	3	2	2	3	2	3	0	0	2	0	3	2	0	1	3	Some Cassava
0	059b	77	Male	Rural	59	b	78	174	25.76	Never	Never	4+ x a week	1x a week	Never	Never	Never	60+	Never Smoked	Never	<25.00	2	1	3	3	3	3	2	0	1	1	1	0	2	0	2	Some Cassava
0	056a	24	Male	Rural	56	a	77	166	27.94	Never	Never	1x a week	1x a week	1x a week	1x a week	1x a week	20-39	Never Smoked	Never	<25.00	2	3	2	2	2	2	0	0	2	3	3	1	1	3	0	Some Cassava
0	088a	51	Female	Rural	88	a	82	172	27.72	1x a week	Never	1x a week	1x a week	Never	1x a week	Never	40-59	Never Smoked	Never	<25.00	1	0	1	3	0	3	0	2	2	3	0	2	1	0	3	Some Cassava
0	081a	40	Male	Urban	81	a	69	180	21.3	Never	Never	Never	4+ x a week	Never	1x a week	Never	40-59	Never Smoked	Never	<25.00	2	0	1	3	0	3	0	2	1	1	3	3	0	1	1	Some Cassava
0	074a	49	Female	Rural	74	a	59	160	23.05	2-3x a week	4+ x a week	1x a week	Never	Never	Never	Never	40-59	Never Smoked	Never	<25.00	2	0	3	1	1	3	0	3	1	0	0	3	1	3	1	Some Cassava
0	010b	67	Female	Rural	10	b	61.4	164	22.83	Never	Never	Never	4+ x a week	Never	Never	Never	60+	Never Smoked	Never	<25.00	3	0	2	3	3	0	0	2	3	0	0	3	0	2	2	Some Cassava
0	048b	54	Male	Rural	48	b	66	169	23.11	1x a week	1x a week	Never	4+ x a week	Never	1x a week	Never	40-59	Never Smoked	Never	<25.00	0	1	1	3	3	0	0	1	3	0	3	1	3	1	2	Never
0	020a	46	Female	Rural	20	a	73	165	26.81	1x a week	1x a week	Never	1x a week	Never	1x a week	Never	40-59	Never Smoked	Never	<25.00	3	3	3	3	2	0	3	1	2	1	2	3	1	1	1	Some Cassava
0	090a	55	Male	Rural	90	a	52	176	16.79	Never	4+ x a week	1x a week	1x a week	Never	1x a week	1x a week	40-59	Never Smoked	Never	<25.00	3	3	3	2	2	3	0	1	2	0	0	3	2	0	1	Some Cassava
0	060b	60	Male	Rural	60	b	66	171	22.57	4+ x a week	Never	2-3x a week	1x a week	Never	1x a week	1x a week	60+	Never Smoked	Never	<25.00	3	3	2	2	3	0	0	1	3	2	2	3	1	2	2	Some Cassava
0	029b	72	Male	Rural	29	b	70	170	24.22	2-3x a week	Never	2-3x a week	2-3x a week	Never	2-3x a week	Never	60+	Never Smoked	Never	<25.00	3	0	2	3	3	0	0	1	1	0	1	3	1	3	0	Some Cassava
0	028a	53	Female	Rural	28	a	59	156	24.24	Never	Never	Never	Never	Never	Never	Never	40-59	Never Smoked	Never	<25.00	3	3	1	2	2	3	0	0	0	1	1	3	0	1	3	Some Cassava
0	031b	25	Female	Rural	31	b	74	170	25.61	1x a week	1x a week	1x a week	1x a week	Never	Never	Never	20-39	Never Smoked	Never	<25.00	2	2	3	1	2	3	0	2	3	1	0	2	3	2	1	Some Cassava
0	023b	65	Female	Rural	23	b	82	162	31.25	Never	Never	Never	1x a week	Never	1x a week	1x a week	60+	Never Smoked	Never	<25.00	0	3	3	1	1	0	0	1	3	2	1	3	1	1	2	Never
0	025a	60	Female	Rural	25	a	82K	176		Never	Never	Never	Never	Never	Never	Never	60+	Never Smoked	Never	<25.00	3	1	3	1	2	3	0	1	2	0	2	2	1	2	3	Some Cassava
0	089b	62	Female	Rural	89	b	49	170	16.96	Never	Never	Never	4+ x a week	Never	1x a week	Never	60+	Never Smoked	Never	<25.00	2	1	3	3	3	3	0	2	2	2	3	2	0	1	3	Some Cassava
0	022b	65	Female	Rural	22	b	103	167	36.93	Never	1x a week	1x a week	Never	1x a week	Never	2-3x a week	60+	Never Smoked	Never	<25.00	3	1	2	0	3	0	0	1	1	0	2	1	3	2	2	Some Cassava
0	083b	70	Female	Rural	83	b	53	150	23.56	Never	Never	1x a week	1x a week	Never	Never	Never	60+	Never Smoked	Never	<25.00	1	1	2	2	3	2	0	3	3	0	2	2	1	0	1	Some Cassava
0	006b	37	Female	Rural	6	b	66	175	21.55	Never	1x a week	Never	1x a week	Never	1x a week	Never	20-39	Never Smoked	Never	<25.00	1	0	3	0	2	3	2	1	3	1	0	3	2	0	2	Some Cassava
0	086b	43	Female	Urban	86	b	55	145	26.16	2-3x a week	1x a week	Never	4+ x a week	Never	Never	Never	40-59	Never Smoked	Never	<25.00	3	2	3	3	0	3	0	0	1	0	3	3	0	0	2	Some Cassava
0	012a	42	Male	Urban	12	a	38	166	13.79	Never	Never	2-3x a week	2-3x a week	Never	Never	Never	40-59	Current Smokers	Current	<25.00	2	0	2	0	3	2	3	0	2	0	0	2	0	1	0	Some Cassava
0	032b	50	Male	Rural	32	b	81	171	27.7	Never	Never	Never	Never	Never	1x a week	Never	40-59	Never Smoked	Never	<25.00	3	1	2	3	3	0	0	1	2	0	1	1	1	3	1	Some Cassava
0	005a	93	Male	Rural	5	a	68	174	22.46	Never	Never	1x a week	4+ x a week	Never	1x a week	1x a week	60+	Never Smoked	Never	<25.00	3	2	2	1	1	3	0	0	2	0	3	2	0	0	3	Some Cassava
0	035a	71	Female	Rural	35	a	84	130	49.7	1x a week	Never	Never	2-3x a week	Never	1x a week	Never	60+	Never Smoked	Never	<25.00	0	0	2	1	3	3	0	2	3	0	2	2	1	0	3	Never
0	053a	81	Female	Urban	53	a	72	157	29.21	Never	1x a week	1x a week	1x a week	Never	Never	Never	60+	Never Smoked	Never	<25.00	1	3	3	1	1	3	0	2	2	3	2	3	2	1	1	Some Cassava
0	101a	42	Male	Rural	101	a	58	150	25.78	Never	Never	1x a week	1x a week	Never	2-3x a week	Never	40-59	Past Smokers	Never	25-29.9	1	0	3	1	2	3	0	1	0	0	3	3	1	0	0	Some Cassava
0	039a	40	Female	Rural	39	a	55	155	22.89	2-3x a week	Never	2-3x a week	4+ x a week	Never	1x a week	Never	40-59	Never Smoked	Never	<25.00	3	2	2	1	0	3	0	3	2	0	0	3	2	1	3	Some Cassava
0	095b	46	Male	Rural	95	b	70	170	24.22	4+ x a week	1x a week	Never	Never	Never	1x a week	1x a week	40-59	Current Smokers	Current	<25.00	3	0	3	3	3	3	0	2	3	0	1	3	0	0	2	Some Cassava
0	009a	39	Male	Rural	9	a	69	173	23.05	1x a week	Never	1x a week	Never	Never	1x a week	Never	20-39	Never Smoked	Never	<25.00	3	2	2	3	0	3	0	1	2	0	1	1	2	0	3	Some Cassava
0	077a	59	Male	Rural	77	a	43	189	12.04	2-3x a week	Never	2-3x a week	1x a week	Never	Never	Never	40-59	Current Smokers	Past	<25.00	1	0	2	3	3	2	0	2	3	2	3	1	2	1	1	Some Cassava
0	115a	56	Male	Rural	115	a	60	170	20.76	1x a week	1x a week	Never	1x a week	Never	2-3x a week	2-3x a week	40-59	Never Smoked	Never	25-29.9	0	3	3	3	0	3	0	2	3	0	0	1	2	0	3	Never
0	038b	40	Male	Rural	38	b	58	170	20.07	Never	2-3x a week	Never	1x a week	Never	Never	Never	40-59	Never Smoked	Never	<25.00	3	0	0	3	2	1	0	1	2	0	2	2	1	2	2	Some Cassava
0	073b	76	Male	Rural	73	b	67	171	22.91	Never	1x a week	1x a week	2-3x a week	Never	1x a week	1x a week	60+	Never Smoked	Never	<25.00	3	0	2	3	1	3	0	0	3	3	3	3	3	0	1	Some Cassava
0	038a	40	Male	Rural	38	a	82	174	27.08	1x a week	Never	1x a week	1x a week	Never	1x a week	Never	40-59	Never Smoked	Never	<25.00	1	0	3	2	2	3	1	2	2	2	1	2	0	0	1	Some Cassava
0	024b	85	Female	Urban	24	b	74	176	23.89	Never	Never	1x a week	1x a week	Never	2-3x a week	1x a week	60+	Never Smoked	Current	<25.00	3	2	3	3	3	3	0	1	3	0	0	1	2	0	3	Some Cassava
0	096a	65	Female	Rural	96	a	50	155	20.81	1x a week	1x a week	Never	1x a week	Never	Never	Never	60+	Never Smoked	Past	<25.00	1	3	3	3	2	3	0	1	2	0	1	3	0	0	0	Some Cassava
0	037b	71	Female	Rural	37	b	74	172	25.01	2-3x a week	4+ x a week	1x a week	1x a week	Never	Never	Never	60+	Never Smoked	Never	<25.00	0	1	3	0	3	0	0	1	1	2	1	3	2	0	1	Never
0	041b	52	Male	Rural	41	b	75	173	25.06	Never	1x a week	1x a week	Never	Never	Never	Never	40-59	Current Smokers	Never	<25.00	3	0	3	1	3	3	0	2	1	0	0	3	1	1	0	Some Cassava
0	042a	50	Female	Rural	42	a	69	172	23.32	Never	Never	1x a week	1x a week	Never	Never	Never	40-59	Never Smoked	Never	<25.00	2	0	3	2	2	2	0	1	0	3	2	3	2	0	1	Some Cassava
0	103b	43	Male	Urban	103	b	65	169	22.76	1x a week	1x a week	Never	1x a week	Never	Never	Never	40-59	Never Smoked	Never	25-29.9	3	3	2	3	1	3	3	1	3	2	0	3	3	1	1	Some Cassava
0	036b	60	Male	Rural	36	b	82	174	27.08	1x a week	2-3x a week	1x a week	2-3x a week	Never	Never	Never	60+	Never Smoked	Current	<25.00	2	3	2	1	2	1	0	1	3	1	0	0	1	3	2	Some Cassava
0	087b	18	Male	Rural	87	b	86	171	29.41	1x a week	1x a week	Never	1x a week	Never	Never	Never	<20yrs	Never Smoked	Never	<25.00	3	0	2	3	3	2	0	1	3	2	2	1	3	1	2	Some Cassava
0	079b	53	Male	Urban	79	b	72	174	23.78	2-3x a week	1x a week	4+ x a week	4+ x a week	Never	Never	Never	40-59	Never Smoked	Never	<25.00	3	2	3	0	1	3	0	3	3	3	1	1	3	2	2	Some Cassava
0	105a	23	Female	Urban	105	a	84	164	31.23	Never	Never	1x a week	2-3x a week	Never	Never	Never	20-39	Never Smoked	Never	25-29.9	1	3	1	3	0	3	0	3	0	3	0	2	2	0	3	Some Cassava
0	118b	36	Male	Rural	118	b	41	160	16.02	1x a week	Never	4+ x a week	4+ x a week	Never	1x a week	Never	20-39	Never Smoked	Never	25-29.9	1	0	2	2	3	3	0	1	3	0	3	3	0	1	2	Some Cassava
0	002b	31	Male	Rural	2	b	73	167	26.18	4+ x a week	Never	4+ x a week	4+ x a week	Never	1x a week	Never	20-39	Past Smokers	Past	<25.00	3	1	3	3	2	1	0	3	3	0	1	3	3	2	0	Some Cassava
0	015a	42	Male	Rural	15	a	83	174	27.41	1x a week	2-3x a week	Never	2-3x a week	Never	4+ x a week	2-3x a week	40-59	Never Smoked	Past	<25.00	1	1	3	1	2	1	0	1	2	3	2	3	1	1	1	Some Cassava
0	062b	68	Male	Rural	62	b	59	165	21.67	Never	Never	Never	Never	Never	Never	Never	60+	Never Smoked	Never	<25.00	3	2	1	3	1	2	0	1	3	0	3	3	0	1	2	Some Cassava
0	034b	67	Male	Rural	34	b	49	160	19.14	Never	Never	Never	Never	Never	Never	Never	60+	Never Smoked	Never	<25.00	0	0	1	3	3	0	0	1	2	2	3	1	1	1	2	Never
0	024a	78	Female	Rural	24	a	65	160	25.39	Never	Never	Never	Never	Never	Never	Never	60+	Never Smoked	Never	<25.00	1	2	1	2	1	2	0	2	2	1	3	1	2	1	1	Some Cassava
0	124b	43	Male	Rural	124	b	52	171	17.78	1x a week	1x a week	1x a week	2-3x a week	Never	1x a week	1x a week	40-59	Never Smoked	Never	>=30.00	3	3	3	3	3	3	0	1	3	2	0	3	1	1	2	Some Cassava
0	040b	78	Female	Rural	40	b	82	172	27.72	1x a week	Never	1x a week	2-3x a week	Never	1x a week	Never	60+	Never Smoked	Never	<25.00	3	3	1	3	0	3	1	1	3	0	1	1	0	0	2	Some Cassava
0	079a	60	Male	Rural	79	a	44	160	17.19	4+ x a week	Never	Never	Never	Never	Never	Never	60+	Current Smokers	Current	<25.00	3	0	3	1	2	3	0	0	0	3	0	3	1	0	0	Some Cassava
0	104b	58	Male	Rural	104	b	50	170	17.3	Never	Never	Never	Never	Never	Never	Never	40-59	Never Smoked	Never	25-29.9	3	1	3	3	3	3	0	3	2	0	2	1	1	0	3	Some Cassava
0	019a	75	Female	Urban	19	a	98	162	37.34	Never	Never	Never	1x a week	Never	Never	Never	60+	Never Smoked	Never	<25.00	1	1	1	1	2	3	0	0	2	0	0	2	2	0	0	Some Cassava
0	051a	34	Female	Rural	51	a	91	174	30.06	2-3x a week	1x a week	4+ x a week	1x a week	Never	Never	Never	20-39	Never Smoked	Never	<25.00	2	1	3	2	2	2	0	3	2	0	2	2	1	3	0	Some Cassava
0	062a	66	Male	Rural	62	a	73	175	23.84	Never	Never	1x a week	Never	Never	1x a week	Never	60+	Never Smoked	Never	<25.00	3	0	3	3	2	3	3	3	1	0	2	0	2	1	1	Some Cassava
0	050a	35	Female	Rural	50	a	84	169	29.41	1x a week	Never	Never	1x a week	Never	1x a week	Never	20-39	Never Smoked	Never	<25.00	0	3	1	3	1	0	1	0	3	0	3	1	2	1	1	Never
0	008a	57	Male	Rural	8	a	62.2	180.6	19.07	Never	2-3x a week	1x a week	1x a week	2-3x a week	2-3x a week	Never	40-59	Past Smokers	Past	<25.00	2	0	1	1	1	3	0	0	0	3	0	3	3	1	1	Some Cassava
0	121a	29	Female	Urban	121	a	72	172	24.34	4+ x a week	4+ x a week	4+ x a week	Never	1x a week	2-3x a week	2-3x a week	20-39	Never Smoked	Never	>=30.00	3	3	3	1	2	2	0	2	0	0	0	3	1	1	0	Some Cassava
0	001a	70	Female	Urban	1	a	70	170	24.22	Never	1x a week	1x a week	2-3x a week	1x a week	2-3x a week	1x a week	60+	Never Smoked	Past	<25.00	1	2	2	1	2	3	0	0	2	3	3	3	0	0	1	Some Cassava
0	101b	42	Male	Rural	101	b	40	150	17.78	Never	1x a week	2-3x a week	4+ x a week	Never	2-3x a week	2-3x a week	40-59	Current Smokers	Current	25-29.9	3	0	3	3	3	3	0	3	3	2	3	3	1	3	1	Some Cassava
0	014a	68	Male	Rural	14	a	58	165	21.3	Never	Never	Never	Never	Never	Never	Never	60+	Current Smokers	Current	<25.00	3	3	1	2	2	3	0	2	0	2	3	2	0	1	1	Some Cassava
0	075a	50	Female	Rural	75	a	55	159	21.76	2-3x a week	2-3x a week	1x a week	1x a week	Never	1x a week	1x a week	40-59	Never Smoked	Past	<25.00	3	3	3	3	0	3	0	0	2	0	3	3	2	0	3	Some Cassava
0	112a	20	Female	Rural	112	a	60	170	20.76	Never	1x a week	2-3x a week	1x a week	Never	1x a week	Never	20-39	Never Smoked	Never	25-29.9	1	1	2	1	0	1	1	1	1	3	0	3	1	0	3	Some Cassava
0	070b	81	Female	Rural	70	b	56	153	23.92	Never	Never	1x a week	Never	Never	Never	Never	60+	Never Smoked	Never	<25.00	3	3	2	0	0	1	0	1	1	3	2	3	1	3	1	Some Cassava
0	071b	54	Female	Rural	71	b	70	171	23.94	Never	Never	1x a week	1x a week	Never	Never	Never	40-59	Never Smoked	Never	<25.00	3	2	3	3	3	3	0	3	3	0	3	2	2	0	2	Some Cassava
0	017a	78	Male	Urban	17	a	77	165	28.28	1x a week	2-3x a week	1x a week	2-3x a week	1x a week	2-3x a week	1x a week	60+	Past Smokers	Past	<25.00	1	2	2	1	3	2	0	3	2	3	2	2	2	0	3	Some Cassava
0	041a	54	Male	Rural	41	a	59	175	19.27	1x a week	2-3x a week	2-3x a week	Never	Never	2-3x a week	Never	40-59	Current Smokers	Current	<25.00	1	1	1	1	1	3	0	2	1	1	3	1	1	2	3	Some Cassava
0	072a	71	Female	Rural	72	a	79	162	30.1	Never	Never	1x a week	1x a week	Never	1x a week	Never	60+	Never Smoked	Never	<25.00	1	0	1	2	2	0	1	1	2	0	3	2	0	0	3	Some Cassava
0	091a	31	Female	Rural	91	a	73	160	28.52	1x a week	Never	Never	4+ x a week	Never	Never	Never	20-39	Never Smoked	Never	<25.00	3	0	1	0	1	2	0	3	1	0	0	3	1	1	0	Some Cassava
0	090b	58	Male	Rural	90	b	84	170	29.07	1x a week	1x a week	1x a week	1x a week	Never	Never	Never	40-59	Never Smoked	Never	<25.00	3	2	2	2	3	3	2	3	3	1	0	3	1	0	2	Some Cassava
0	015b	45	Male	Rural	15	b	46	150	20.44	Never	Never	Never	1x a week	1x a week	1x a week	Never	40-59	Past Smokers	Past	<25.00	3	2	3	3	3	1	0	2	3	1	0	3	3	3	2	Some Cassava
0	036a	60	Male	Rural	36	a	72	170	24.91	2-3x a week	1x a week	1x a week	2-3x a week	Never	1x a week	2-3x a week	60+	Never Smoked	Never	<25.00	3	3	3	3	1	3	0	1	0	3	3	2	0	1	0	Some Cassava
0	063a	17	Male	Rural	63	a	51	118	36.63	Never	Never	Never	2-3x a week	Never	Never	Never	<20yrs	Never Smoked	Never	<25.00	3	1	1	3	1	1	1	2	0	1	0	3	0	3	1	Some Cassava
0	001b	70	Female	Rural	1	b	67	164	24.91	Never	Never	Never	Never	Never	Never	Never	60+	Never Smoked	Never	<25.00	3	0	3	0	3	3	0	1	1	0	0	1	1	3	2	Some Cassava
0	105b	22	Female	Rural	105	b	64	160	25	1x a week	1x a week	Never	Never	Never	1x a week	Never	20-39	Never Smoked	Never	25-29.9	3	0	1	2	3	3	0	1	1	2	3	3	1	2	1	Some Cassava
0	094b	85	Female	Urban	94	b	67	160	26.17	2-3x a week	1x a week	2-3x a week	2-3x a week	Never	1x a week	Never	60+	Never Smoked	Never	<25.00	1	1	2	0	0	3	0	3	1	2	3	3	1	3	0	Some Cassava
0	003a	59	Female	Rural	3	a	69	168	24.45	Never	Never	Never	1x a week	Never	Never	Never	40-59	Never Smoked	Past	<25.00	0	1	2	3	3	3	0	1	3	2	0	2	0	2	0	Never
0	019b	75	Female	Urban	19	b	66	168	23.38	Never	Never	Never	2-3x a week	Never	Never	Never	60+	Never Smoked	Never	<25.00	3	2	3	2	3	3	0	1	3	0	1	3	3	0	0	Some Cassava
0	108a	40	Female	Urban	108	a	82	170	28.37	Never	1x a week	Never	1x a week	Never	Never	Never	40-59	Never Smoked	Never	25-29.9	2	1	3	1	2	3	1	1	2	0	1	1	2	0	0	Some Cassava
0	054b	38	Female	Rural	54	b	86	168	30.47	Never	1x a week	Never	1x a week	Never	1x a week	1x a week	20-39	Never Smoked	Past	<25.00	3	0	3	3	3	3	0	1	1	0	3	3	1	0	3	Some Cassava
0	065b	70	Female	Rural	65	b	40	110	33.06	Never	Never	Never	1x a week	Never	1x a week	Never	60+	Never Smoked	Never	<25.00	3	0	3	2	2	3	0	1	1	0	0	1	2	2	1	Some Cassava
0	066a	36	Male	Urban	66	a	54	120	37.5	4+ x a week	Never	4+ x a week	1x a week	Never	Never	Never	20-39	Never Smoked	Past	<25.00	3	0	3	3	2	3	0	2	1	0	3	2	1	1	3	Some Cassava
0	051b	35	Female	Urban	51	b	41	110	33.88	Never	Never	Never	Never	Never	Never	Never	20-39	Never Smoked	Past	<25.00	1	2	3	3	1	3	2	1	2	1	1	1	2	3	0	Some Cassava
0	057b	23	Male	Rural	57	b	78	173	26.06	1x a week	1x a week	1x a week	2-3x a week	Never	Never	Never	20-39	Never Smoked	Never	<25.00	3	0	2	3	1	0	0	1	2	3	2	3	3	2	2	Some Cassava
0	123a	71	Male	Urban	123	a	62	164	23.05	1x a week	2-3x a week	1x a week	1x a week	Never	Never	Never	60+	Never Smoked	Never	>=30.00	3	3	3	2	2	1	0	2	0	0	3	0	0	1	3	Some Cassava
0	075b	53	Female	Rural	75	b	74	170	25.61	1x a week	Never	1x a week	Never	Never	1x a week	Never	40-59	Never Smoked	Never	<25.00	3	2	3	2	3	3	0	1	1	0	1	3	2	1	1	Some Cassava
0	066b	37	Male	Rural	66	b	35	110	28.93	Never	1x a week	Never	2-3x a week	1x a week	1x a week	Never	20-39	Past Smokers	Past	<25.00	0	1	3	3	3	2	0	1	2	1	3	3	1	0	2	Never
0	110b	77	Male	Rural	110	b	40	150	17.78	1x a week	1x a week	1x a week	1x a week	Never	Never	1x a week	60+	Never Smoked	Never	25-29.9	3	1	2	3	0	3	0	0	2	2	0	3	0	1	1	Some Cassava
0	067b	37	Male	Rural	67	b	35	110	28.93	Never	1x a week	Never	2-3x a week	1x a week	1x a week	Never	20-39	Past Smokers	Current	<25.00	2	3	3	1	1	3	0	1	1	3	2	2	3	3	3	Some Cassava
0	067a	31	Male	Rural	67	a	68	170	23.53	1x a week	Never	1x a week	2-3x a week	Never	2-3x a week	Never	20-39	Past Smokers	Current	<25.00	0	1	1	2	2	3	0	1	2	3	3	3	0	3	0	Never
0	068b	50	Male	Rural	68	b	54	180	16.67	1x a week	Never	Never	Never	Never	2-3x a week	4+ x a week	40-59	Never Smoked	Never	<25.00	3	0	2	3	3	2	0	3	3	2	3	3	1	0	2	Some Cassava
0	034a	69	Male	Rural	34	a	65	164	24.17	Never	1x a week	Never	Never	Never	Never	Never	60+	Never Smoked	Never	<25.00	1	3	3	2	1	1	3	0	2	1	3	1	2	1	2	Some Cassava
0	068a	46	Male	Urban	68	a	68	175	22.2	2-3x a week	2-3x a week	1x a week	4+ x a week	Never	Never	Never	40-59	Never Smoked	Current	<25.00	1	3	3	0	1	3	0	0	0	0	2	3	2	1	1	Some Cassava
0	071a	53	Female	Rural	71	a	65	172	21.97	Never	Never	Never	Never	Never	Never	Never	40-59	Never Smoked	Never	<25.00	0	1	0	3	2	3	0	0	3	1	1	1	2	1	1	Never
0	042b	51	Female	Rural	42	b	77	172	26.03	Never	Never	Never	Never	Never	Never	Never	40-59	Never Smoked	Never	<25.00	0	1	2	2	2	0	0	1	3	2	1	1	2	2	2	Never
0	109a	70	Female	Rural	109	a	74	174	24.44	1x a week	Never	Never	1x a week	Never	Never	Never	60+	Never Smoked	Never	25-29.9	3	3	3	3	1	3	0	2	2	1	0	3	1	1	1	Some Cassava
0	009b	42	Male	Rural	9	b	44	165	16.16	Never	1x a week	Never	2-3x a week	1x a week	1x a week	Never	40-59	Never Smoked	Never	<25.00	3	1	3	3	1	2	0	1	1	0	2	2	3	3	2	Some Cassava
0	033a	53	Male	Rural	33	a	74	173	24.73	4+ x a week	Never	4+ x a week	Never	Never	4+ x a week	4+ x a week	40-59	Never Smoked	Current	<25.00	3	1	3	1	0	3	0	3	2	2	1	2	0	1	3	Some Cassava
0	056b	29	Male	Rural	56	b	73	174	24.11	Never	Never	4+ x a week	Never	1x a week	2-3x a week	1x a week	20-39	Never Smoked	Past	<25.00	3	3	3	0	2	1	1	1	1	2	3	1	0	0	1	Some Cassava
0	069b	63	Female	Rural	69	b	80	175	26.12	Never	Never	Never	1x a week	Never	1x a week	Never	60+	Never Smoked	Never	<25.00	3	2	1	2	2	2	1	2	1	0	1	2	0	1	1	Some Cassava
0	027b	58	Female	Rural	27	b	57	176	18.4	Never	Never	Never	1x a week	Never	Never	Never	40-59	Never Smoked	Never	<25.00	2	1	1	0	2	1	0	1	0	2	1	0	1	2	2	Some Cassava
0	069a	64	Female	Rural	69	a	36	150	16	Never	Never	Never	1x a week	Never	1x a week	1x a week	60+	Never Smoked	Never	<25.00	3	0	2	3	1	2	0	3	2	2	0	3	0	0	1	Some Cassava
0	053b	82	Female	Rural	53	b	100	156	41.09	1x a week	Never	Never	1x a week	Never	Never	Never	60+	Never Smoked	Never	<25.00	3	1	2	1	2	0	0	1	3	2	0	2	1	2	1	Some Cassava
0	030a	52	Male	Rural	30	a	50	179	15.61	Never	Never	Never	1x a week	Never	Never	Never	40-59	Never Smoked	Never	<25.00	3	0	0	0	2	3	1	1	2	3	2	3	1	2	0	Some Cassava
0	104a	60	Male	Rural	104	a	84	175	27.43	1x a week	2-3x a week	1x a week	1x a week	Never	Never	Never	60+	Never Smoked	Never	25-29.9	2	1	3	1	2	3	1	1	2	0	3	3	2	1	0	Some Cassava
0	114b	50	Female	Rural	114	b	78	171	26.67	Never	Never	Never	1x a week	Never	Never	Never	40-59	Never Smoked	Never	25-29.9	0	0	3	3	3	3	0	1	3	2	2	3	3	3	2	Never
0	093b	57	Male	Rural	93	b	53	166	19.23	1x a week	1x a week	1x a week	Never	Never	Never	Never	40-59	Never Smoked	Never	<25.00	3	2	0	3	3	3	3	1	3	0	2	2	3	1	2	Some Cassava
0	013a	60	Female	Rural	13	a	59	165	21.67	1x a week	Never	Never	2-3x a week	Never	Never	Never	60+	Never Smoked	Never	<25.00	0	2	3	1	1	3	2	3	2	0	1	3	2	0	3	Never
0	078a	57	Male	Rural	78	a	84	179	26.22	Never	1x a week	2-3x a week	1x a week	Never	Never	1x a week	40-59	Never Smoked	Never	<25.00	2	3	3	3	1	3	0	1	1	0	2	3	0	3	3	Some Cassava
0	102a	47	Female	Urban	102	a	60	171	20.52	2-3x a week	Never	2-3x a week	4+ x a week	Never	Never	Never	40-59	Never Smoked	Never	25-29.9	3	3	2	3	1	1	0	0	3	0	1	2	0	1	2	Some Cassava
0	077b	57	Male	Rural	77	b	49	140	25	1x a week	Never	1x a week	4+ x a week	Never	Never	Never	40-59	Never Smoked	Never	<25.00	3	1	1	3	0	3	0	1	3	0	0	1	0	1	2	Some Cassava
0	102b	47	Female	Rural	102	b	57	160	22.27	Never	1x a week	Never	1x a week	Never	Never	Never	40-59	Never Smoked	Never	25-29.9	2	2	3	2	0	3	0	1	1	0	1	3	1	0	2	Some Cassava
0	120b	30	Female	Rural	120	b	86	175	28.08	2-3x a week	4+ x a week	1x a week	1x a week	2-3x a week	Never	Never	20-39	Never Smoked	Never	>=30.00	3	0	3	0	3	3	0	3	3	3	3	2	3	3	2	Some Cassava
1	37	74	Female	Urban	37		73	174	24.11	1x a week	Never	Never	Never	Never	Never	Never	60+	Never Smoked	Never	<25.00	2	0	1	1	1	3	0	3	1	1	2	3	1	3	3	Some Cassava
1	20	49	Female	Rural	20		60	170	20.76	Never	Never	1x a week	1x a week	Never	1x a week	Never	40-59	Never Smoked	Never	<25.00	1	0	2	2	3	2	0	1	3	0	3	3	3	0	0	Some Cassava
1	124	48	Male	Urban	124		90	165	33.06	2-3x a week	2-3x a week	2-3x a week	4+ x a week	Never	Never	Never	40-59	Never Smoked	Past	>=30.00	1	3	3	3	1	0	0	3	1	1	0	3	1	1	2	Some Cassava
1	24	80	Female	Urban	24		60	168	21.26	Never	Never	Never	Never	Never	Never	Never	60+	Never Smoked	Never	<25.00	1	0	3	0	1	3	0	2	1	0	0	2	3	0	1	Some Cassava
1	17	78	Male	Urban	17		62	179.83	19.17	Never	Never	1x a week	1x a week	Never	Never	Never	60+	Never Smoked	Current	<25.00	0	3	3	1	2	1	0	1	0	0	1	1	1	3	3	Never
1	10	70	Female	Urban	10		60	173	20.05	Never	Never	Never	1x a week	Never	Never	Never	60+	Never Smoked	Never	<25.00	3	0	0	1	2	2	0	1	2	1	3	2	2	3	2	Some Cassava
1	59	72	Male	Urban	59		55	126	34.64	Never	Never	1x a week	2-3x a week	Never	Never	Never	60+	Never Smoked	Past	<25.00	2	0	2	3	0	3	0	2	1	2	1	2	1	2	1	Some Cassava
1	71	57	Female	Urban	71		57	168	20.2	1x a week	1x a week	1x a week	Never	1x a week	Never	4+ x a week	40-59	Never Smoked	Never	25-29.9	0	3	3	2	2	3	0	2	1	0	0	3	0	3	3	Never
1	123	75	Male	Urban	123		68	168	24.09	1x a week	Never	1x a week	2-3x a week	Never	1x a week	Never	60+	Past Smokers	Past	>=30.00	2	0	3	1	3	3	0	1	2	3	2	1	0	0	2	Some Cassava
1	100	51	Female	Urban	100		78	174	25.76	1x a week	Never	Never	1x a week	Never	1x a week	Never	40-59	Never Smoked	Current	25-29.9	1	1	0	0	0	0	0	2	0	3	1	3	1	1	0	Some Cassava
1	30	55	Male	Urban	30		66	171	22.57	1x a week	1x a week	1x a week	1x a week	Never	1x a week	1x a week	40-59	Never Smoked	Never	<25.00	1	1	0	1	0	3	2	3	1	1	1	2	0	0	3	Some Cassava
1	120	30	Female	Urban	120		61.8	160	24.14	1x a week	2-3x a week	Never	4+ x a week	Never	Never	Never	20-39	Never Smoked	Never	>=30.00	3	0	3	1	3	3	1	1	0	3	1	2	1	1	1	Some Cassava
1	33	49	Male	Urban	33		57	174	18.83	1x a week	1x a week	1x a week	2-3x a week	Never	Never	Never	40-59	Never Smoked	Never	<25.00	1	0	0	3	1	3	0	0	1	0	0	1	1	3	3	Some Cassava
1	14	67	Male	Urban	14		59	157	23.94	1x a week	Never	2-3x a week	4+ x a week	Never	2-3x a week	Never	60+	Never Smoked	Past	<25.00	0	0	2	3	1	0	0	1	1	0	0	1	2	2	2	Never
1	127	67	Male	Urban	127		52	165	19.1	1x a week	Never	Never	1x a week	Never	1x a week	1x a week	60+	Past Smokers	Current	>=30.00	2	0	0	1	1	3	0	2	2	0	3	2	1	2	2	Some Cassava
1	53	78	Female	Rural	53		72	174	23.78	Never	Never	Never	1x a week	Never	Never	Never	60+	Never Smoked	Never	<25.00	2	3	2	2	3	3	1	0	3	0	3	2	0	0	1	Some Cassava
1	28	53	Female	Urban	28		57	170	19.72	Never	1x a week	Never	1x a week	Never	1x a week	1x a week	40-59	Never Smoked	Never	<25.00	1	2	2	1	3	1	0	1	1	0	0	1	2	0	1	Some Cassava
1	44	62	Male	Urban	44		70	120	48.61	Never	1x a week	1x a week	2-3x a week	Never	2-3x a week	2-3x a week	60+	Never Smoked	Current	<25.00	3	1	3	3	1	3	0	1	1	0	1	2	0	1	1	Some Cassava
1	91	35	Female	Urban	91		71	168	25.16	Never	Never	Never	Never	Never	Never	Never	20-39	Never Smoked	Never	25-29.9	2	0	0	2	2	3	0	0	0	0	0	3	0	1	2	Some Cassava
1	13	64	Female	Urban	13		61	158	24.44	Never	1x a week	1x a week	2-3x a week	Never	1x a week	1x a week	60+	Never Smoked	Current	<25.00	1	3	1	2	0	3	0	2	2	1	1	2	1	0	3	Some Cassava
1	75	52	Female	Urban	75		64	170	22.15	1x a week	1x a week	2-3x a week	2-3x a week	Never	1x a week	Never	40-59	Never Smoked	Never	25-29.9	2	0	3	1	3	3	2	1	1	0	1	3	3	0	3	Some Cassava
1	49	70	Female	Urban	49		78	160	30.47	1x a week	1x a week	1x a week	2-3x a week	Never	1x a week	1x a week	60+	Never Smoked	Current	<25.00	1	3	1	2	2	0	0	2	3	0	1	3	0	0	1	Some Cassava
1	50	29	Female	Urban	50		40.5	162	15.43	1x a week	4+ x a week	1x a week	2-3x a week	1x a week	Never	Never	20-39	Never Smoked	Never	<25.00	3	0	2	3	3	3	3	0	0	2	0	0	1	3	0	Some Cassava
1	5	88	Male	Urban	5		51	170	17.65	1x a week	Never	1x a week	2-3x a week	Never	2-3x a week	2-3x a week	60+	Never Smoked	Past	<25.00	3	0	2	1	3	2	0	1	3	0	0	3	0	2	2	Some Cassava
1	89	58	Female	Urban	89		66	173	22.05	1x a week	Never	Never	1x a week	Never	1x a week	1x a week	40-59	Never Smoked	Never	25-29.9	1	1	2	3	2	3	0	1	1	2	3	2	3	1	3	Some Cassava
1	52	49	Male	Urban	52		50	120	34.72	1x a week	Never	Never	1x a week	Never	Never	Never	40-59	Past Smokers	Never	<25.00	0	0	3	0	0	3	0	3	1	1	3	3	2	1	0	Never
1	126	51	Male	Rural	126		50	165	18.37	Never	Never	Never	1x a week	Never	1x a week	Never	40-59	Past Smokers	Current	>=30.00	1	2	2	0	3	1	0	1	3	3	1	1	0	1	3	Some Cassava
1	88	56	Female	Urban	88		72	169	25.21	2-3x a week	1x a week	2-3x a week	2-3x a week	Never	Never	Never	40-59	Never Smoked	Current	25-29.9	3	0	1	0	3	3	0	1	2	0	1	3	2	0	1	Some Cassava
1	15	48	Male	Urban	15		60	164	22.31	Never	Never	Never	1x a week	Never	1x a week	Never	40-59	Never Smoked	Never	<25.00	3	1	3	1	3	2	0	3	3	0	2	0	3	1	1	Some Cassava
1	54	40	Female	Urban	54		60	170	20.76	1x a week	1x a week	1x a week	4+ x a week	1x a week	1x a week	1x a week	40-59	Past Smokers	Never	<25.00	3	0	3	3	2	3	0	2	2	0	1	1	1	1	1	Some Cassava
1	2	34	Male	Urban	2		59	165	21.67	1x a week	Never	1x a week	4+ x a week	Never	1x a week	Never	20-39	Past Smokers	Past	<25.00	3	0	3	1	0	1	0	3	3	2	0	0	2	2	2	Some Cassava
1	64	71	Male	Urban	64		75	170	25.95	1x a week	Never	1x a week	4+ x a week	Never	Never	1x a week	60+	Past Smokers	Past	<25.00	1	1	3	3	1	3	2	2	3	0	3	3	2	1	3	Some Cassava
1	68	47	Male	Urban	68		53	121	36.2	1x a week	1x a week	1x a week	Never	Never	1x a week	1x a week	40-59	Never Smoked	Never	<25.00	3	0	3	1	1	3	0	2	3	0	0	1	1	1	1	Some Cassava
1	97	56	Male	Urban	97		65	155	27.06	2-3x a week	2-3x a week	1x a week	2-3x a week	2-3x a week	Never	Never	40-59	Current Smokers	Current	25-29.9	1	1	3	0	1	0	0	0	2	0	2	3	0	0	3	Some Cassava
1	65	23	Female	Urban	65		76	169	26.61	Never	1x a week	1x a week	1x a week	Never	Never	Never	20-39	Never Smoked	Never	<25.00	3	0	2	1	3	3	0	3	2	2	2	2	0	1	2	Some Cassava
1	90	58	Male	Urban	90		70	166	25.4	1x a week	Never	1x a week	1x a week	Never	Never	Never	40-59	Never Smoked	Never	25-29.9	0	0	2	1	1	2	0	2	3	0	2	3	1	0	1	Never
1	67	35	Male	Rural	67		63	172	21.3	Never	Never	Never	2-3x a week	Never	2-3x a week	2-3x a week	20-39	Never Smoked	Past	<25.00	1	1	2	2	3	2	0	1	1	3	1	0	0	2	1	Some Cassava
1	121	23	Female	Urban	121		53	165	19.47	1x a week	1x a week	1x a week	2-3x a week	Never	1x a week	Never	20-39	Never Smoked	Never	>=30.00	1	2	2	0	1	1	0	1	2	0	3	0	0	0	0	Some Cassava
1	102	42	Female	Urban	102		58	167	20.8	1x a week	2-3x a week	1x a week	2-3x a week	Never	4+ x a week	Never	40-59	Never Smoked	Current	25-29.9	2	3	3	0	3	1	0	1	3	0	2	1	1	0	1	Some Cassava
1	69	67	Female	Urban	69		63	171	21.55	1x a week	2-3x a week	1x a week	2-3x a week	4+ x a week	1x a week	Never	60+	Never Smoked	Never	<25.00	2	2	3	3	3	3	0	0	2	0	2	3	3	1	0	Some Cassava
1	7	43	Male	Rural	7		67	164.5	24.76	1x a week	Never	Never	4+ x a week	Never	Never	Never	40-59	Past Smokers	Never	<25.00	1	0	1	1	2	3	3	3	0	0	3	1	0	2	0	Some Cassava
1	23	64	Female	Urban	23		43	156	17.67	Never	Never	Never	2-3x a week	Never	Never	Never	60+	Never Smoked	Never	<25.00	3	3	2	1	2	1	2	1	2	0	3	3	2	1	2	Some Cassava
1	87	50	Male	Urban	87		65	190	18.01	Never	Never	1x a week	1x a week	Never	2-3x a week	2-3x a week	40-59	Past Smokers	Past	25-29.9	2	2	0	1	3	3	1	1	0	0	3	1	0	1	0	Some Cassava
1	111	68	Female	Urban	111		60	145	28.54	Never	1x a week	1x a week	1x a week	Never	Never	Never	60+	Never Smoked	Never	>=30.00	1	1	3	1	3	0	0	1	3	0	3	3	1	1	1	Some Cassava
1	43	47	Male	Urban	43		61	174	20.15	Never	Never	Never	2-3x a week	Never	Never	Never	40-59	Never Smoked	Never	<25.00	2	0	1	1	2	1	0	0	2	2	0	3	2	0	3	Some Cassava
1	29	69	Male	Urban	29		50	164	18.59	Never	Never	Never	2-3x a week	Never	Never	Never	60+	Never Smoked	Never	<25.00	3	0	3	3	1	3	0	2	3	2	3	3	1	2	0	Some Cassava
1	16	63	Female	Urban	16		76	162	28.96	Never	Never	Never	1x a week	Never	Never	Never	60+	Never Smoked	Never	<25.00	1	0	1	2	1	3	2	3	1	2	3	3	2	0	0	Some Cassava
1	81	40	Male	Urban	81		64	171	21.89	1x a week	1x a week	Never	2-3x a week	1x a week	Never	Never	40-59	Never Smoked	Past	25-29.9	1	1	2	0	2	0	0	0	2	2	0	1	1	0	0	Some Cassava
1	36	59	Male	Rural	36		71	174	23.45	Never	Never	1x a week	1x a week	2-3x a week	Never	Never	40-59	Never Smoked	Never	<25.00	3	2	3	3	3	2	0	2	2	0	3	3	0	0	2	Some Cassava
1	3	62	Female	Urban	3		53	157	21.5	Never	1x a week	1x a week	1x a week	Never	1x a week	Never	60+	Never Smoked	Never	<25.00	1	1	1	2	1	3	0	2	2	1	1	1	0	1	1	Some Cassava
1	106	45	Female	Urban	106		64	171	21.89	Never	1x a week	1x a week	2-3x a week	Never	Never	1x a week	40-59	Never Smoked	Past	25-29.9	3	2	3	3	2	0	0	1	2	0	3	3	0	1	3	Some Cassava
1	40	75	Female	Urban	40		49	160	19.14	Never	Never	Never	2-3x a week	Never	Never	Never	60+	Never Smoked	Never	<25.00	0	0	3	1	3	2	1	1	2	3	3	3	3	1	3	Never
1	73	78	Male	Urban	73		71	169	24.86	2-3x a week	2-3x a week	1x a week	2-3x a week	Never	Never	Never	60+	Never Smoked	Never	25-29.9	1	0	0	3	1	1	0	1	2	0	2	2	0	0	1	Some Cassava
1	47	46	Male	Urban	47		86	175	28.08	Never	Never	Never	1x a week	1x a week	Never	Never	40-59	Never Smoked	Never	<25.00	2	0	3	3	1	3	0	3	2	2	0	2	2	0	1	Some Cassava
1	56	29	Male	Urban	56		54.6	171	18.67	1x a week	1x a week	Never	2-3x a week	2-3x a week	2-3x a week	2-3x a week	20-39	Current Smokers	Current	<25.00	2	0	1	1	3	2	0	2	1	2	2	2	2	1	2	Some Cassava
1	94	87	Female	Urban	94		65	170	22.49	1x a week	2-3x a week	1x a week	1x a week	Never	Never	Never	60+	Never Smoked	Never	25-29.9	2	0	1	1	1	3	0	1	3	0	3	3	0	0	1	Some Cassava
1	118	35	Male	Urban	118		44	160	17.19	1x a week	1x a week	Never	4+ x a week	Never	2-3x a week	Never	20-39	Never Smoked	Never	>=30.00	1	0	3	3	0	0	0	0	2	0	1	3	3	1	1	Some Cassava
1	74	50	Female	Urban	74		65	167	23.31	2-3x a week	2-3x a week	1x a week	2-3x a week	Never	Never	Never	40-59	Never Smoked	Never	25-29.9	0	2	2	2	3	3	0	2	3	3	0	1	2	1	2	Never
1	60	62	Male	Rural	60		71	115	53.69	1x a week	1x a week	1x a week	4+ x a week	Never	Never	Never	60+	Never Smoked	Never	<25.00	0	2	3	1	3	1	1	1	0	0	0	0	3	0	3	Never
1	110	75	Male	Urban	110		48	165	17.63	1x a week	Never	1x a week	1x a week	Never	1x a week	Never	60+	Never Smoked	Never	>=30.00	3	3	3	0	3	3	0	2	0	0	1	0	0	0	2	Some Cassava
1	31	21	Female	Urban	31		34	158	13.62	1x a week	1x a week	Never	Never	Never	1x a week	1x a week	20-39	Never Smoked	Never	<25.00	3	0	3	0	2	2	1	0	3	3	0	3	2	1	2	Some Cassava
1	22	68	Female	Urban	22		56	148	25.57	Never	Never	Never	Never	Never	Never	Never	60+	Never Smoked	Never	<25.00	2	0	3	1	0	3	0	0	0	1	1	1	0	0	3	Some Cassava
1	11	70	Female	Urban	11		81	167	29.04	Never	Never	1x a week	1x a week	Never	1x a week	Never	60+	Never Smoked	Current	<25.00	0	2	1	3	3	3	0	0	1	0	0	1	3	0	0	Never
1	109	70	Female	Urban	109		64	162	24.39	1x a week	Never	1x a week	1x a week	Never	1x a week	Never	60+	Never Smoked	Past	25-29.9	1	0	3	2	1	3	0	1	1	3	2	3	1	1	1	Some Cassava
1	95	48	Male	Urban	95		65	170	22.49	1x a week	1x a week	1x a week	2-3x a week	Never	Never	Never	40-59	Never Smoked	Current	25-29.9	3	3	3	3	3	3	1	2	2	2	0	3	2	3	1	Some Cassava
1	96	70	Female	Urban	96		74	170	25.61	1x a week	1x a week	Never	1x a week	Never	Never	Never	60+	Never Smoked	Current	25-29.9	2	0	2	2	0	3	0	0	0	0	1	2	1	1	0	Some Cassava
1	66	35	Male	Urban	66		72	169	25.21	Never	Never	Never	Never	Never	Never	Never	20-39	Never Smoked	Never	<25.00	2	0	0	2	2	3	0	0	0	0	0	3	2	0	0	Some Cassava
1	58	57	Female	Urban	58		63	173	21.05	Never	Never	1x a week	1x a week	Never	Never	Never	40-59	Past Smokers	Current	<25.00	3	1	3	2	1	3	0	3	3	0	3	3	0	0	3	Some Cassava
1	85	79	Female	Urban	85		64	156	26.3	1x a week	2-3x a week	Never	2-3x a week	Never	2-3x a week	1x a week	60+	Never Smoked	Never	25-29.9	2	1	2	2	2	3	0	1	2	0	0	3	1	3	0	Some Cassava
1	27	60	Female	Urban	27		55	163	20.7	1x a week	Never	Never	Never	Never	Never	1x a week	60+	Never Smoked	Never	<25.00	0	0	3	2	0	3	0	0	3	0	3	0	0	1	2	Never
1	119	34	Male	Urban	119		58	162	22.1	1x a week	1x a week	1x a week	1x a week	Never	1x a week	1x a week	20-39	Current Smokers	Current	>=30.00	0	3	3	3	2	3	0	1	1	0	0	3	0	3	0	Never
1	122	53	Female	Urban	122		80	170	27.68	1x a week	Never	1x a week	2-3x a week	Never	Never	Never	40-59	Never Smoked	Never	>=30.00	0	0	0	2	3	3	0	0	3	0	0	1	1	1	1	Never
1	48	54	Male	Urban	48		63	171	21.55	1x a week	1x a week	1x a week	Never	Never	Never	Never	40-59	Never Smoked	Never	<25.00	0	0	3	1	0	3	0	1	1	0	3	1	0	1	3	Never
1	98	37	Male	Urban	98		70	165	25.71	2-3x a week	1x a week	Never	2-3x a week	Never	Never	Never	20-39	Never Smoked	Current	25-29.9	0	0	3	3	3	3	0	1	1	0	0	0	2	1	2	Never
1	34	69	Male	Urban	34		61	173	20.38	Never	1x a week	Never	Never	Never	Never	Never	60+	Never Smoked	Never	<25.00	0	1	2	1	0	3	0	3	0	2	2	3	0	2	1	Never
1	55	17	Female	Urban	55		53.1	156.5	21.68	Never	Never	1x a week	2-3x a week	Never	1x a week	Never	<20yrs	Never Smoked	Never	<25.00	3	2	3	1	1	3	0	1	3	0	0	3	0	0	3	Some Cassava
1	86	48	Female	Urban	86		63	171	21.55	1x a week	1x a week	Never	2-3x a week	Never	Never	Never	40-59	Never Smoked	Never	25-29.9	0	0	3	3	1	3	2	1	1	2	2	2	1	0	1	Never
1	82	60	Female	Urban	82		55	158	22.03	Never	Never	2-3x a week	2-3x a week	Never	1x a week	1x a week	60+	Never Smoked	Past	25-29.9	3	2	1	1	1	3	0	1	0	3	2	3	0	3	1	Some Cassava
1	80	70	Female	Urban	80		84	126	52.91	Never	1x a week	2-3x a week	4+ x a week	Never	Never	Never	60+	Never Smoked	Past	25-29.9	3	0	3	3	3	3	0	2	3	0	1	3	3	1	1	Some Cassava
1	78	54	Male	Urban	78		68	169	23.81	1x a week	2-3x a week	2-3x a week	2-3x a week	Never	2-3x a week	1x a week	40-59	Never Smoked	Never	25-29.9	2	0	2	2	2	3	0	2	0	3	3	3	0	1	2	Some Cassava
1	35	70	Female	Urban	35		67	174	22.13	Never	1x a week	1x a week	Never	Never	Never	Never	60+	Never Smoked	Never	<25.00	2	0	3	2	2	3	0	1	1	0	1	2	2	1	0	Some Cassava
1	1	68	Female	Urban	1		57	160	22.27	Never	Never	Never	Never	Never	Never	Never	60+	Never Smoked	Never	<25.00	0	2	2	2	3	3	0	0	1	0	0	3	0	0	0	Never
1	26	64	Male	Urban	26		45	152	19.48	Never	1x a week	Never	1x a week	Never	Never	Never	60+	Never Smoked	Never	<25.00	2	1	1	2	1	3	0	3	1	2	1	3	2	3	3	Some Cassava
1	25	62	Female	Urban	25		70	171	23.94	1x a week	Never	1x a week	Never	Never	Never	Never	60+	Never Smoked	Never	<25.00	3	0	3	1	3	2	0	1	1	0	3	3	1	2	1	Some Cassava
1	116	68	Male	Rural	116		56	165	20.57	1x a week	Never	Never	1x a week	1x a week	1x a week	Never	60+	Never Smoked	Current	>=30.00	1	1	3	3	2	3	0	1	0	0	2	2	0	0	1	Some Cassava
1	93	56	Male	Urban	93		50	160	19.53	2-3x a week	2-3x a week	1x a week	2-3x a week	Never	Never	Never	40-59	Current Smokers	Never	25-29.9	1	1	3	3	2	1	0	2	1	0	2	1	1	1	3	Some Cassava
1	108	36	Female	Urban	108		57	176	18.4	1x a week	Never	1x a week	1x a week	Never	1x a week	1x a week	20-39	Never Smoked	Current	25-29.9	2	1	2	3	3	0	0	0	2	0	3	1	0	3	0	Some Cassava
1	77	59	Male	Urban	77		72	170	24.91	1x a week	2-3x a week	1x a week	2-3x a week	Never	1x a week	1x a week	40-59	Never Smoked	Never	25-29.9	3	0	3	3	1	0	0	0	2	0	2	3	2	0	1	Some Cassava
1	101	42	Male	Urban	101		35	140	17.86	1x a week	Never	Never	Never	1x a week	1x a week	Never	40-59	Never Smoked	Current	25-29.9	3	0	2	2	1	2	0	0	2	1	0	2	2	1	2	Some Cassava
1	32	53	Female	Urban	32		62	174	20.48	1x a week	1x a week	1x a week	Never	Never	Never	Never	40-59	Never Smoked	Never	<25.00	2	3	1	1	3	3	0	1	2	0	3	2	3	0	0	Some Cassava
1	99	50	Male	Urban	99		70	160	27.34	2-3x a week	2-3x a week	2-3x a week	4+ x a week	Never	Never	Never	40-59	Never Smoked	Current	25-29.9	2	0	1	1	2	3	0	1	3	0	3	1	3	0	1	Some Cassava
1	128	23	Female	Urban	128		30	150	13.33	Never	Never	Never	Never	Never	Never	Never	20-39	Never Smoked	Never	>=30.00	1	3	3	3	3	3	0	1	1	0	3	1	0	1	0	Some Cassava
1	105	20	Female	Urban	105		55	165	20.2	1x a week	2-3x a week	2-3x a week	2-3x a week	Never	1x a week	Never	20-39	Never Smoked	Current	25-29.9	2	0	1	2	1	3	0	1	1	3	1	1	1	0	2	Some Cassava
1	112	18	Female	Urban	112		61	164	22.68	Never	1x a week	2-3x a week	2-3x a week	Never	2-3x a week	2-3x a week	<20yrs	Never Smoked	Never	>=30.00	3	0	1	0	2	2	0	2	2	0	1	1	0	0	2	Some Cassava
1	45	57	Female	Urban	45		64	153	27.34	Never	Never	Never	1x a week	Never	Never	Never	40-59	Never Smoked	Never	<25.00	1	0	2	1	3	3	0	0	3	1	3	3	1	0	3	Some Cassava
1	103	48	Male	Urban	103		57	180	17.59	Never	Never	Never	Never	Never	1x a week	Never	40-59	Never Smoked	Never	25-29.9	1	0	3	1	2	3	1	1	1	0	3	3	0	2	2	Some Cassava
1	4	65	Male	Urban	4		60	173	20.05	Never	Never	Never	Never	Never	Never	Never	60+	Never Smoked	Never	<25.00	0	2	3	0	2	3	2	0	1	0	3	2	1	0	3	Never
1	39	42	Female	Urban	39		55	161	21.22	1x a week	1x a week	1x a week	2-3x a week	Never	Never	Never	40-59	Never Smoked	Never	<25.00	1	1	2	2	2	3	0	3	3	2	1	1	2	2	1	Some Cassava
1	57	21	Male	Urban	57		51	126	32.12	Never	Never	1x a week	1x a week	Never	1x a week	Never	20-39	Never Smoked	Never	<25.00	1	0	3	1	2	3	0	2	2	3	0	3	0	1	1	Some Cassava
1	70	81	Female	Urban	70		63	174	20.81	1x a week	Never	1x a week	2-3x a week	Never	1x a week	Never	60+	Never Smoked	Never	25-29.9	1	0	1	3	0	3	1	1	3	2	1	2	2	0	2	Some Cassava
1	9	43	Male	Urban	9		39	166	14.15	Never	1x a week	Never	Never	Never	1x a week	1x a week	40-59	Never Smoked	Never	<25.00	0	0	3	0	1	0	2	3	3	0	0	3	0	0	1	Never
1	79	62	Male	Urban	79		61	175	19.92	1x a week	1x a week	1x a week	2-3x a week	Never	1x a week	1x a week	60+	Never Smoked	Past	25-29.9	1	2	3	3	0	3	1	2	1	0	0	2	2	0	0	Some Cassava
1	62	66	Male	Urban	62		72	152	31.16	2-3x a week	Never	2-3x a week	2-3x a week	Never	Never	Never	60+	Never Smoked	Never	<25.00	2	3	3	1	0	2	0	2	3	0	3	1	0	0	1	Some Cassava
1	92	60	Female	Urban	92		80	175	26.12	2-3x a week	1x a week	1x a week	2-3x a week	Never	Never	Never	60+	Never Smoked	Current	25-29.9	2	3	3	3	0	3	0	1	2	1	1	2	2	0	2	Some Cassava
1	38	42	Male	Rural	38		58.5	175	19.1	2-3x a week	Never	1x a week	2-3x a week	Never	Never	Never	40-59	Current Smokers	Never	<25.00	3	0	3	3	0	3	2	0	3	0	0	0	0	3	0	Some Cassava
1	115	50	Male	Urban	115		51	160	19.92	2-3x a week	1x a week	1x a week	4+ x a week	Never	2-3x a week	4+ x a week	40-59	Never Smoked	Current	>=30.00	2	3	3	2	3	3	0	1	1	1	1	3	1	1	2	Some Cassava
1	8	52	Male	Urban	8		48	168	17.01	Never	Never	Never	2-3x a week	Never	Never	Never	40-59	Past Smokers	Never	<25.00	2	1	2	2	0	3	0	2	1	2	1	2	1	1	3	Some Cassava
1	117	35	Male	Urban	117		55	166	19.96	2-3x a week	Never	2-3x a week	2-3x a week	Never	Never	Never	20-39	Never Smoked	Never	>=30.00	3	2	1	1	1	3	0	1	3	3	3	1	1	3	0	Some Cassava
1	104	62	Male	Rural	104		38	160	14.84	2-3x a week	Never	1x a week	2-3x a week	1x a week	Never	2-3x a week	60+	Never Smoked	Past	25-29.9	3	1	3	3	0	3	0	1	0	0	2	2	3	1	1	Some Cassava
1	41	56	Male	Urban	41		62	174	20.48	Never	Never	Never	Never	Never	Never	Never	40-59	Never Smoked	Never	<25.00	2	3	2	3	1	3	0	2	1	0	3	2	1	0	2	Some Cassava
1	18	49	Female	Urban	18		65	159	25.71	Never	2-3x a week	1x a week	2-3x a week	Never	2-3x a week	Never	40-59	Never Smoked	Never	<25.00	2	2	2	3	0	3	0	2	2	0	0	3	0	3	1	Some Cassava
1	113	24	Female	Urban	113		65	170	22.49	Never	1x a week	Never	1x a week	Never	Never	Never	20-39	Never Smoked	Never	>=30.00	2	2	3	3	1	3	1	2	1	3	0	3	1	1	1	Some Cassava
1	21	60	Male	Urban	21		56	175	18.29	Never	Never	Never	1x a week	Never	1x a week	Never	60+	Current Smokers	Current	<25.00	0	1	1	2	1	3	0	3	1	0	0	2	1	2	1	Never
1	83	70	Female	Urban	83		56	169	19.61	1x a week	1x a week	Never	2-3x a week	Never	1x a week	Never	60+	Never Smoked	Past	25-29.9	1	3	3	2	0	2	0	1	1	0	3	0	2	1	3	Some Cassava
1	42	51	Female	Urban	42		56	162	21.34	Never	Never	Never	2-3x a week	Never	Never	Never	40-59	Never Smoked	Never	<25.00	3	0	3	2	0	3	0	3	3	0	2	1	0	2	1	Some Cassava
1	12	47	Male	Urban	12		57	180	17.59	Never	Never	Never	Never	Never	1x a week	Never	40-59	Never Smoked	Never	<25.00	2	0	3	1	1	1	0	3	0	0	3	3	2	1	1	Some Cassava
1	114	48	Female	Urban	114		51	160	19.92	Never	Never	1x a week	1x a week	Never	Never	Never	40-59	Never Smoked	Never	>=30.00	1	0	2	1	2	1	0	1	2	0	3	2	3	0	0	Some Cassava
1	107	58	Male	Urban	107		67	172	22.65	1x a week	1x a week	1x a week	2-3x a week	Never	1x a week	1x a week	40-59	Never Smoked	Current	25-29.9	1	3	3	1	2	3	0	1	3	1	1	2	1	0	1	Some Cassava
1	46	51	Male	Urban	46		70	171	23.94	1x a week	Never	1x a week	1x a week	4+ x a week	Never	Never	40-59	Never Smoked	Never	<25.00	3	2	3	2	0	2	2	3	0	0	2	3	3	2	2	Some Cassava
1	72	68	Female	Urban	72		65	167	23.31	1x a week	2-3x a week	Never	2-3x a week	Never	1x a week	Never	60+	Never Smoked	Never	25-29.9	3	1	2	0	2	3	0	1	0	1	3	3	1	1	1	Some Cassava
1	84	68	Female	Urban	84		62	164	23.05	2-3x a week	2-3x a week	2-3x a week	4+ x a week	2-3x a week	Never	Never	60+	Never Smoked	Never	25-29.9	3	0	3	3	2	0	0	2	3	1	1	3	0	1	2	Some Cassava
1	61	61	Male	Urban	61		61.5	179.4	19.11	Never	Never	1x a week	2-3x a week	Never	Never	Never	60+	Past Smokers	Past	<25.00	3	0	2	2	1	3	0	0	2	1	2	3	2	1	2	Some Cassava
1	19	74	Female	Urban	19		56	152	24.24	2-3x a week	1x a week	1x a week	4+ x a week	Never	1x a week	Never	60+	Never Smoked	Never	<25.00	3	0	3	1	1	3	0	2	1	2	2	2	2	1	2	Some Cassava
1	125	42	Male	Urban	125		61	164	22.68	1x a week	Never	1x a week	1x a week	Never	1x a week	Never	40-59	Never Smoked	Past	>=30.00	3	0	3	3	2	3	3	1	0	0	1	2	3	2	1	Some Cassava
1	6	37	Female	Urban	6		58	172	19.61	1x a week	Never	1x a week	1x a week	Never	Never	Never	20-39	Never Smoked	Never	<25.00	0	3	3	0	1	0	0	0	1	1	0	0	2	3	1	Never
1	63	18	Male	Urban	63		64	171	21.89	1x a week	2-3x a week	1x a week	1x a week	Never	Never	Never	<20yrs	Never Smoked	Never	<25.00	0	0	1	2	2	0	0	2	1	0	1	3	1	0	0	Never
1	51	40	Female	Urban	51		74	115	55.95	1x a week	1x a week	Never	4+ x a week	Never	Never	Never	40-59	Current Smokers	Never	<25.00	1	1	3	1	1	2	0	1	2	0	2	3	3	0	2	Some Cassava
1	76	75	Female	Urban	76		65	165	23.88	1x a week	2-3x a week	1x a week	2-3x a week	Never	4+ x a week	4+ x a week	60+	Never Smoked	Never	25-29.9	1	1	1	0	2	2	0	2	0	2	3	2	1	1	2	Some Cassava
